# Supplementary material for: Proteomic and metabolic disturbances in lignin-modified Brachypodium distachyon
Source: Plant Cell. 2022 Jun 7;34(9):3339–63. doi: 10.1093/plcell/koac171 (PMC9421481; doi:10.1093/plcell/koac171)
Supplement: koac171_Supplementary_Data [file koac171_supplementary_data.zip]

Archive with 8 entries (8 files):
- Author_Revisions_Checklist_Barros et al_2022.pdf
- tpc.22.00295_SupplementalDS1.xlsx
- tpc.22.00295_SupplementalDS2.xlsx
- tpc.22.00295_SupplementalDS3.xlsx
- tpc.22.00295_SupplementalDS4.xlsx
- tpc.22.00295_SupplementalDS5.xlsx
- tpc.22.00295_SupplementalFiguresandTables.pdf
- tpc22.00295.PeerReview.pdf
