# Supplementary material for: Proteomic and metabolic disturbances in lignin-modified Brachypodium distachyon
Source: Plant Cell. 2022 Jun 7;34(9):3339–63. doi: 10.1093/plcell/koac171 (PMC9421481; doi:10.1093/plcell/koac171)
Supplement: koac171_Supplementary_Data [file koac171_supplementary_data.zip › tpc.22.00295_SupplementalDS1.xlsx]

## Sheet: Data Set S1
	Supplemental Data. Barros et al. (2022). Proteomic and metabolic disturbances in lignin-modified Brachypodium distachyon. Plant Cell
	Supplemental Data Set S1. Closest orthologs to Arabidopsis lignin biosynthetic genes in the model grass Brachypodium and protein abundances in stems from 45 days-old wild-type Brachypodium plants
										Stem of WT plants		Protein intensities (raw peak areas)
	At gene	AT ID	Bd gene	Similarity (%)	Ref genome ID_v3.2	Bd21-3_v1.2 ID	UniProt ID	RNAi target	References	In silico expression	Protein levels	WT1	WT2	WT3	WT4	Ave	%
	At PAL1	AT2G37040	Bd PTAL1	77	Bradi3G49250	BdiBd21-3.3G0653500	I1IBR5	Y	[1,2]	High	100	5.38364e+10	6.17e+10	41728702978	6.96857e+10	5.67377e+10	100
	At PAL2	AT3G53260	Bd PAL2	79	Bradi3G49260	BdiBd21-3.3G0653700	I1IBR6	Y	[1,2]	High	17.1688	9.68479e+09	1.03264e+10	7.36334e+09	1.15902e+10	9.74118e+09	17.1688
	At PAL3	AT5G04230	Bd PAL3	80	Bradi3G49270	BdiBd21-3.3G0653800	I1IBR7	N		Moderate	10.2091	5.959e+09	6056582352	4.36986e+09	6.78409e+09	5.79238e+09	10.2091
	At PAL4	AT3G10340	Bd PAL4	80	Bradi3G49280	BdiBd21-3.3G0653900	I1IBR8	N		Low	12.8659	7.41795e+09	7671098560	5.41783e+09	8.69228e+09	7.29979e+09	12.8659
			Bd PAL5	81	Bradi3G48840	BdiBd21-3.3G0648400	I1IBL7	N		Low	12.8659	7.41795e+09	7671098560	5.41783e+09	8.69228e+09	7.29979e+09	12.8659
			Bd PAL6	77	Bradi3G47120	BdiBd21-3.3G0625000	A0A0Q3JNS6	N		Low	12.6661	7.32936e+09	7551785854	5.31433e+09	8.55023e+09	7.18643e+09	12.6661
			Bd PAL7	78	Bradi3G47110	BdiBd21-3.3G0624900	I1IAZ3	N		Low	12.6661	7.32936e+09	7551785854	5.31433e+09	8.55023e+09	7.18643e+09	12.6661
			Bd PAL8	80	Bradi5G15830	BdiBd21-3.5G0205700	I1IZQ0	N		Low	10.1732	5.62531e+09	6.23719e+09	4.20752e+09	7.01811e+09	5.77203e+09	10.1732
	At C4H (CYP73A5/REF3)	AT2G30490	Bd C4H1	86	Bradi2G53470	BdiBd21-3.2G0684100	I1HSV5	N	[this study]	Low	2.71014	9.6787e+08	1.84851e+09	1.49134e+09	1.84295e+09	1.53767e+09	2.71014
			Bd C4H2	78	Bradi2G31510	BdiBd21-3.2G0396000	I1HKP5	Y		Moderate	2.11264	1.27605e+09	1.25514e+09	9.813e+08	1.28217e+09	1.19866e+09	2.11264
			Bd C4H3	64	Bradi3G43160	BdiBd21-3.3G0569600	I1I9K7	N		Moderate	0.234602	142879992	132146426	1.01614e+08	155789576	1.33108e+08	0.234602
	At HCT1	AT5G48930	Bd HCT1	77	Bradi5G14720	BdiBd21-3.5G0189100	I1IZB2	Y	[this study]	High	0.275038	123165664	176814974	128715778	195504900	156050329	0.275038
			Bd HCT2	75	Bradi3G48530	BdiBd21-3.3G0643200	I1IBH8	Y		Moderate	0.563477	2.78359e+08	345702967	275967864	3.78785e+08	3.19704e+08	0.563477
			Bd HCT3	62	Bradi1g47232	BdiBd21-3.1G0620600	A0A0Q3S2B6	N		n.a.	n.d.	n.d.	n.d.	n.d.	n.d.	n.d.	n.d.
	At C3'H1 (CYP98A3/REF8)	AT2G40890	Bd C3'H1	76	Bradi2G21300	BdiBd21-3.2G0280800	I1HI50	Y	[this study]	High	1.54962	8.90218e+08	9.43444e+08	6.32849e+08	1.05035e+09	8.79216e+08	1.54962
	At C3'H2(CYP98A8) [a]	AT1G74540	Bd C3'H2	57	Bradi4g31380	BdiBd21-3.4G0440900	I1IQH4	N		Low	0.632838	3.69421e+08	3.82847e+08	2.49676e+08	4.34286e+08	3.59057e+08	0.632838
	At C3'H3(CYP98A9) [a]	AT1G74550	Bd C3'H3	55	Bradi4g31367	BdiBd21-3.4G0440700	I1IQH3	N		Low	0.21527	1.21667e+08	125808540	8.28735e+07	158207754	1.22139e+08	0.21527
			Bd C3'H4	52	Bradi3g14390	BdiBd21-3.3G0191300	A0A0Q3F9N7	N		Low	n.d.	n.d.	n.d.	n.d.	n.d.	n.d.	n.d.
			Bd C3'H5	53	Bradi5g08570	BdiBd21-3.5G0099300	I1IX87	N		Low	n.d.	n.d.	n.d.	n.d.	n.d.	n.d.	n.d.
			Bd C3'H6	53	Bradi5g08374	BdiBd21-3.5G0099300	I1IX87	N		n.a.	n.d.	n.d.	n.d.	n.d.	n.d.	n.d.	n.d.
			Bd C3'H7	48	Bradi1g17180	BdiBd21-3.1G0224500	I1GQZ0	N		Low	n.d.	n.d.	n.d.	n.d.	n.d.	n.d.	n.d.
	At TT7(CYP75B1, F3'H) [b]	AT5G07990	Bd F3'H/TT7	61	Bradi4G16560	BdiBd21-3.4G0238700	I1IL68	N	-	High	2.82313	1.43832e+09	1.59068e+09	1.26373e+09	2.11438e+09	1.60178e+09	2.82313
	AtC3H/APX1	AT1G07890	Bd C3H/APX1-1	79	Bradi1g65820	BdiBd21-3.1G0885900	I1H6P1 [c]	N	[3]	n.a.	21.2214	1.31373e+10	1.33368e+10	8.76093e+09	1.2927e+10	1.20405e+10	21.2214
			Bd C3H/APX1-2	79	Bradi1g65820	BdiBd21-3.1G0885900	I1H6P2 [c]	N	-	n.a.	18.6	1.15965e+10	1.17357e+10	7.64368e+09	1.13246e+10	1.05751e+10	18.6386
			Bd C3H/APX1-3	90	Bradi1g16510	BdiBd21-3.1G0218400	I1GQU0	N	-	High	12.9587	6.60467e+09	8.17266e+09	6.02764e+09	8.60487e+09	7.35246e+09	12.9587
	At APX5	AT4G35970	Bd APX5-1 [d]	68	Bradi5g03640	BdiBd21-3.5G0050200	I1IWB9	N		Low	1.29826	773352152	8.00826e+08	4.77297e+08	8.94942e+08	7.36604e+08	1.29826
			Bd APX5-2 [d]	68	Bradi3g42340	BdiBd21-3.3G0559700	I1IWC0	N		Moderate	1.01807	605191604	6.3012e+08	3.83156e+08	6.9206e+08	5.77632e+08	1.01807
	At CSE1	AT1G52760	Bd CSE1	50	Bradi4g45360	BdiBd21-3.4G0628400	I1IVC1	N	-	Low	0.0217444	10334664	18695972	7731584	12586895	1.23373e+07	0.0217444
			Bd CSE2 [e]	50	Bradi2G12020	BdiBd21-3.2G0160600	I1HF00	N	-	Low	0.414779	2.05672e+08	271776464	2.05576e+08	258320283	2.35336e+08	0.414779
	At COMT1	AT5G54160	Bd COMT1	68	Bradi3g16530	BdiBd21-3.3G0222000	I1I1F5	N	[4]	High	46.2891	2.66569e+10	2.79425e+10	1.98705e+10	3.05836e+10	2.62634e+10	46.2891
			Bd COMT2	71	Bradi1g14870	BdiBd21-3.1G0199300	A0A0Q3JQG9	N		Low	4.00749	2.31113e+09	2.39093e+09	1.77865e+09	2.6143e+09	2.27375e+09	4.00749
			Bd COMT3	69	Bradi2g02380	BdiBd21-3.2G0029000	I1HBR8	N		Low	2.23284	1.32683e+09	1.12691e+09	1.18283e+09	1.43088e+09	1266861192	2.23284
			Bd COMT4	68	Bradi2g02390	BdiBd21-3.2G0029100	I1HBR9	N		Low	2.23284	1.32683e+09	1.12691e+09	1.18283e+09	1.43088e+09	1266861192	2.23284
	At CCoAOMT1	AT4G34050	Bd CCoAOMT1	84	Bradi1g48370	BdiBd21-3.1G0639400	I1H0Q2	N		Low	0.050682	25439850	29259978	30837422	29485898	28755787	0.050682
	At CCoAOMT2	AT1G24735	Bd CCoAOMT2	67	Bradi3g39420	BdiBd21-3.3G0520000	I1I899	N	-	n.a.	7.31992	4.66956e+09	4.0452e+09	3.50741e+09	4.39043e+09	4.15315e+09	7.31992
	At CCoAOMT3	AT3G61990	Bd CCoAOMT3	67	Bradi3g39400	BdiBd21-3.3G0519800	I1I897	N		Moderate	0.578787	470217530	262599756	266169901	3.14574e+08	3.2839e+08	0.578787
	At CCoAOMT4	AT3G62000	Bd CCoAOMT4	64	Bradi3g39380	BdiBd21-3.3G0519500	A0A0Q3FGP6, A0A0Q3JKH5	N	-	High	1.47076	8.48376e+08	8.931e+08	6.49947e+08	9.4648e+08	8.34476e+08	1.47076
	At CCoAOMT5	AT1G67990	Bd CCoAOMT5	65	Bradi4g33340	BdiBd21-3.4G0465500	I1IR50	N		Low	n.d.	n.d.	n.d.	n.d.	n.d.	n.d.	n.d.
	At CCoAOMT6	AT1G67980	Bd CCoAOMT6	56	Bradi3g39410	BdiBd21-3.3G0519900	I1I898	N		Moderate	0.387555	1.93185e+08	2.32885e+08	2.69558e+08	1.83931e+08	2.1989e+08	0.387555
	At CCoAOMT7	AT4G26220	Bd CCoAOMT7	51	Bradi3g16950	BdiBd21-3.3G0230000	A0A0Q3I473, A0A0Q3HPK4	N		Low	n.d.	n.d.	n.d.	n.d.	n.d.	n.d.	n.d.
	At 4CL1	AT1G51680	Bd 4CL1	73	Bradi3g37300	BdiBd21-3.3G0490900	I1I7J1	N		n.a.	0.346043	202159584	197444144	1.45969e+08	2.39775e+08	1.96337e+08	0.346043
	At 4CL2	AT3G21240	Bd 4CL2	75	Bradi3g05750	BdiBd21-3.3G0074600	I1HXV5	N	-	High	5.134	3.03402e+09	3.13315e+09	2.10214e+09	3.38234e+09	2.91291e+09	5.134
	At 4CL3	AT1G65060	Bd 4CL3	66	Bradi1g31320	BdiBd21-3.1G0419900	I1GVQ1, A0A0Q3L0P2	N	-	High	2.57086	1.3589e+09	1.55977e+09	1.1553e+09	1.76063e+09	1.45865e+09	2.57086
	At 4CL4	AT3G21230	Bd 4CL4	67	Bradi3g52350	BdiBd21-3.3G0693500	I1ICU8	N		Low	0.32211	162908624	196894192	142270864	228957712	182757848	0.32211
			Bd 4CL5	64	Bradi3g18960	BdiBd21-3.3G0263300	I1I2A9	N		Low	0.495452	233204151	3.10267e+08	2.35021e+08	345939590	2.81108e+08	0.495452
	At F5H1 (CYP84A1/FAH)	AT4G36220	Bd F5H1	68	Bradi3g30590	BdiBd21-3.3G0401900	A0A0Q3FH21	N	[5]	High	3.15574	1.86878e+09	1.86636e+09	1.05959e+09	2.36724e+09	1.79049e+09	3.15574
	At F5H2 (CYP84A4)	AT5G04330	Bd F5H2	62	Bradi1g36790	BdiBd21-3.1G0498000	A0A2K2DN39	N		Low	0.0324892	2.0234e+07	1.87998e+07	1.05912e+07	2.41096e+07	1.84336e+07	0.0324892
			Bd F5H3	60	Bradi1g77597	BdiBd21-3.1G1034600	I1HAK1	N		Low	n.d.	n.d.	n.d.	n.d.	n.d.	n.d.	n.d.
			Bd F5H4	56	Bradi1g77740	BdiBd21-3.1G1036000	I1HAL7	N		Low	n.d.	n.d.	n.d.	n.d.	n.d.	n.d.	n.d.
			Bd F5H5	54	Bradi4g31380	BdiBd21-3.4G0440900	I1IQH4	N	-	Moderate	0.632838	3.69421e+08	3.82847e+08	2.49676e+08	4.34286e+08	3.59057e+08	0.632838
			Bd F5H6	52	Bradi4g31367	BdiBd21-3.4G0440700	I1IQH3	N		Low	0.21527	1.21667e+08	125808540	8.28735e+07	158207754	1.22139e+08	0.21527
	At CCR1	AT1G15950	Bd CCR1	74	Bradi3g36887	BdiBd21-3.3G0484900	I1I7E4	N	-	Moderate	0.792936	4.57003e+08	4.75724e+08	3.47509e+08	5.19338e+08	4.49894e+08	0.792936
	At CCR2	AT1G80820	Bd CCR2	75	Bradi4g08647	BdiBd21-3.4G0118700	A0A0Q3L341	N		Moderate	n.d.	n.d.	n.d.	n.d.	n.d.	n.d.	n.d.
			Bd CCR3	63	Bradi1g47300	BdiBd21-3.1G0621500	I1H0C0, A0A0Q3JNE0	N		Low	0.14942	6.50489e+07	9.27733e+07	68842648	1.12445e+08	8.47774e+07	0.14942
			Bd CCR4	63	Bradi3g19670	BdiBd21-3.3G0274700	I1I2J1	N		Low	n.d.	n.d.	n.d.	n.d.	n.d.	n.d.	n.d.
	At CCR-like		Bd CCR-like1	67	Bradi4g33907	BdiBd21-3.4G0472500	I1IRB7	N		n.a.	0.01	2.64635e+06	3.33513e+06	3737872	.	3.23979e+06	0.00571011
			Bd CCR-like2	72	Bradi1g35742	BdiBd21-3.1G0483400	I1GX77	N		Moderate	1.1	5.78839e+08	6.61648e+08	5.64752e+08	6.98379e+08	6.25904e+08	1.10315
			Bd CCR-like3	65	Bradi1g35730	BdiBd21-3.1G0483100	I1GX75	N		Low	0.7	4.05306e+08	452320384	3.28353e+08	416237728	4.00554e+08	0.705976
			Bd CCR-like4	60	Bradi2g11337	BdiBd21-3.2G0151500	A0A0Q3QRG0	N		Low	0.01	2.64635e+06	3.33513e+06	3737872	.	3.23979e+06	0.00571011
			Bd CCR-like5	64	Bradi1g35736	BdiBd21-3.1G0483200	A0A0Q3H468	N		High	0.9	5.16086e+08	5.44911e+08	4.04642e+08	5.114e+08	4.9426e+08	0.871131
	At CAD4 (CAD-C)	AT3G19450	Bd CAD1	82	Bradi3g06480	BdiBd21-3.3G0084500	I1HY48, A0A2K2CVK2	N	[4,6]	High	8.0424	5.06248e+09	4.87244e+09	3.00699e+09	5.31038e+09	4.56307e+09	8.0424
	At CAD5 (CAD-D)	AT4G34230	Bd CAD2	64	Bradi4g29780	BdiBd21-3.4G0418600	I1IPY8	N	[4,6]	Low	2.32103	1.28459e+09	1.43118e+09	1.15143e+09	1.40038e+09	1.3169e+09	2.32103
			Bd CAD3	60	Bradi4g29770	BdiBd21-3.4G0418500	I1IPY7	N	[4,6]	Low	1.67076	9.8949e+08	1.03358e+09	8.14114e+08	9.54626e+08	9.47952e+08	1.67076
	-	-	Bd PMT1	100	Bradi2g36910	BdiBd21-3.2G0466600	I1HM65	N	[7]	High	1.58372	7.68346e+08	1.12063e+09	604963701	1.10032e+09	8.98564e+08	1.58372
			Bd PMT2	70	Bradi4g06067	BdiBd21-3.4G0082800	I1IHZ2	N		Low	n.d.	n.d.	n.d.	n.d.	n.d.	n.d.	n.d.
	At LAC4	AT2G38080	Bd LAC4-1 [f]	79	Bradi1g74320	BdiBd21-3.1G0993600	I1H9G1	N		High	n.d.	n.d.	n.d.	n.d.	n.d.	n.d.	n.d.
	At LAC11	AT5G03260	Bd LAC4-2	72	Bradi2g54680	BdiBd21-3.2G0699300	I1HTA3	N		Moderate	n.d.	n.d.	n.d.	n.d.	n.d.	n.d.	n.d.
	At LAC17	AT5G60020	Bd LAC4-3	71	Bradi1g24880	BdiBd21-3.1G0326200	I1GTI4	N		Moderate	n.d.	n.d.	n.d.	n.d.	n.d.	n.d.	n.d.
			Bd LAC11-1	73	Bradi1g74320	BdiBd21-3.1G0993600	I1H9G1	N		High	n.d.	n.d.	n.d.	n.d.	n.d.	n.d.	n.d.
			Bd LAC11-2	73	Bradi2g54680	BdiBd21-3.2G0699300	I1HTA3	N		Moderate	n.d.	n.d.	n.d.	n.d.	n.d.	n.d.	n.d.
			Bd LAC17-1	82	Bradi1g24880	BdiBd21-3.1G0326200	I1GTI4	N		Moderate	n.d.	n.d.	n.d.	n.d.	n.d.	n.d.	n.d.
			Bd LAC17-2	81	Bradi2g23350	BdiBd21-3.2G0307900	I1HIS1	N		Low	n.d.	n.d.	n.d.	n.d.	n.d.	n.d.	n.d.
	At LAC12 [g]	AT5G21100	Bd LAC12	67	Bradi1G37620	BdiBd21-3.1G0509466	I1GXW0	N	[8]	Moderate	0.190907	1.08035e+08	121118811	106067101	9.8044e+07	1.08316e+08	0.190907
	At LAC7	AT3G09220	Bd LAC7-1	61	Bradi2G55050	BdiBd21-3.2G0704300	I1HTF1	N	[8]	Moderate	0.0218769	10463935	1.63123e+07	8669009	1.42045e+07	1.24124e+07	0.0218769
			Bd LAC7-2 [h]	65	Bradi4G39330	BdiBd21-3.4G0546700	I1ITB5	N		Low	n.d.	n.d.	n.d.	n.d.	n.d.	n.d.	n.d.
	At PRX64	AT5G42180	Bd PRX64	62	Bradi3g60880	BdiBd21-3.3G0801801	A0A2K2D641	N	-	Moderate	0.269285	1.99856e+08	1.51387e+08	1.04757e+08	1.55143e+08	1.52786e+08	0.269285
	At PRX66	AT5G51890	Bd PRX66	60	Bradi3g32130	BdiBd21-3.3G0418900	I1I5Q6	N		Low	n.d.	n.d.	n.d.	n.d.	n.d.	n.d.	n.d.
	At PRX39	AT4G11290	Bd PRX39	52	Bradi2G11295	BdiBd21-3.2G0150900	I1HER4	N	-	n.a.	0.0635077	40951480	41757512	31293332	30128978	3.60328e+07	0.0635077
	At PRX72	AT5G66390	Bd PRX72-1	74	Bradi2g40590	BdiBd21-3.2G0515400	I1HNE3	N	-	Moderate	1.1383	6.79429e+08	6.06944e+08	5.52459e+08	744558588	6.45848e+08	1.1383
			Bd PRX72-2	74	Bradi2g09660	BdiBd21-3.2G0127400	I1HE70	N	-	Low	0.521642	318106798	257337747	213966079	394460080	295967676	0.521642
			Bd PRX72-3	73	Bradi2g09690	BdiBd21-3.2G0127700	I1HE73	N		Moderate	0.521642	318106798	257337747	213966079	394460080	295967676	0.521642
			Bd PRX72-4	73	Bradi2g09680	BdiBd21-3.2G0127600	I1HE72	N		Low	0.521642	318106798	257337747	213966079	394460080	295967676	0.521642
			Bd PRX72-5	71	Bradi5g10070	BdiBd21-3.5G0123900	I1IXQ8	N	-	n.a.	0.406994	2.47866e+08	2.71791e+08	1.55988e+08	2.48032e+08	2.30919e+08	0.406994
	At DIR10/ESB1 [i]	AT2G28670	-	<30	-		-	N		-	-	-	-	-	-	-	-
	At CHS (TT4) [j]	AT5G13930	BdCHS/TT4	90	Bradi4g17230	BdiBd21-3.1G0050100	I1ILF3	N	-	Moderate	0.9	5.13188e+08	5.07422e+08	3.91587e+08	6.18044e+08	5.0756e+08	0.894574
	At CHI (TT5)	AT3G55120	BdCHI/TT5	54	Bradi1g03840	BdiBd21-3.4G0249800	I1GLL0	N	-	Moderate	2.6	1.67621e+09	1.3869e+09	1.36299e+09	1.45111e+09	1.4693e+09	2.58964
	Notes:
	The Arabidopsis monolignol biosynthesis gene families were obtained from The Arabidopsis Inforamtion Resource (https://arabidopsis.org/browse/genefamily/Raes.jsp). Source: Raes, J., Rohde, A., Christensen, J., Van de Peer, Y., Boerjan, W. Genome-wide characterization of the lignification toolbox in Arabidopsis thaliana. Plant Phys 133: 1051-71
	Similarities (% Siml.) were obtained from Phytozome database (https://phytozome.jgi.doe.gov). Similarities below 60% were excluded (50% for CSE and cytochrome P450s). The first Arabidopsis ortholog was used as bait gene (e.g. for PALs, AtPAL1 was used as bait)
	In silico expression levels were qualitatively rated based on the expression signal observed in microarray data from 35d-old first stem Brachypodium internodes (http://bar.utoronto.ca/)
	Protein intensity levels were measure in this study and are reported as percentages (%) of the most abundant lignin protein BdPTAL1
	Grey shaded cells highlight target RNAi genes in this study
	Grey letters indicate proteins with high similarity levels but not studied because of: i) low protein abundance in the stems, or ii) previously reported role in a different biological process
	See Table 1 for lignin gene name abbreviations
[a]	AtC3'H2, and At C3'H3 are tricoumaroylspermidine meta-hydroxylases involved in the formation of sinapoylspermidine, an important constituent of pollen [9]
[b]	Flavonoid 3' hydroxylase (F3'H) or transparent testa 7 (TT7) involved flavonoid biosynthesis
[c]	I1H6P1 and I1H6P2 differ in the final 24 amino acids of their C-termini
[d]	APX5s are microsomal (not cytosolic) APXs [10]; Bifunctional C3H/APX activity has not been reported in microsomal APXs
[e]	Other CSE homologs with close similarity were not found at protein level: Bradi1g24490, Bradi2g27880, Bradi2g11950, Bradi4g45350, Bradi2g52240. Note that BdCSE1 has not been detected in any of the double RNAi lines
[f]	Proteins selected above 70% similarity (>80% for LAC17)
[g]	LAC7 and 12 are close homologs. Based on TAIR, both have L-ascorbate oxidase activity, respond to oxidative stress.
[h]	BdLAC12 and BdLAC7-1 genes are only expressed in stems (in silico). BdLAC7-2 protein was only found at low levels only in the double RNAi lines
[i]	Monocots do not possess bona fide dirigent proteins (<30% to AtDIR10 gene). Poaceae have dirigent/ jacalin-related lectin (JRL) proteins (not present in dicots)
[j]	Chalcone synthase (CHS) and chalcone isomerase (CHI) were included in the study as flavonoid pathway markers (along with the flavonoid 3' hydroxylase, F3'H). TT stands for the "transparent testa", the visual phenotype observed in the mutants.
[k]	Cellulose synthase (CESA) incorporated in this analysis to show that the extraction conditions solubilized cell wall bound proteins
	References:
[1]	Cass CL, Peraldi A, Dowd PF, Mottiar Y, Santoro N, Karlen SD, Bukhman YV, Foster CE, Thrower N, Bruno LC, Moskvin OV et al. (2015) Effects of PHENYLALANINE AMMONIA LYASE (PAL) knockdown on cell wall composition, biomass digestibility, and biotic and abiotic stress responses in Brachypodium. Journal of Experimental Botany 14: 4317-35.
[2]	Barros J, Serrani-Yarce JC, Chen F, Baxter D, Venables BJ, Dixon RA (2016) Role of bifunctional ammonia-lyase in grass cell wall biosynthesis. Nature plants 2: 1-9.
[3]	Barros J, Escamilla-Trevino L, Song L, Rao X, Serrani-Yarce JC, Palacios MD, Engle N, Choudhury FK, Tschaplinski TJ, Venables BJ, Mittler R et al. (2019) 4-Coumarate 3-hydroxylase in the lignin biosynthesis pathway is a cytosolic ascorbate peroxidase. Nature Communications 10: 1-11.
[4]	Trabucco GM, Matos DA, Lee SJ, Saathoff AJ, Priest HD, Mockler TC, Sarath G, Hazen SP (2013) Functional characterization of cinnamyl alcohol dehydrogenase and caffeic acid O-methyltransferase in Brachypodium distachyon. BMC biotechnology 13: 1-8.
[5]	Sibout R, Proost S, Hansen BO, Vaid N, Giorgi FM, Ho‐Yue‐Kuang S, Legée F, Cézart L, Bouchabké‐Coussa O, Soulhat C, Provart N (2017) Expression atlas and comparative coexpression network analyses reveal important genes involved in the formation of lignified cell wall in Brachypodium distachyon. New Phytologist 215: 1009-1025.
[6]	Bouvier d'Yvoire M, Bouchabke‐Coussa O, Voorend W, Antelme S, Cézard L, Legée F, Lebris P, Legay S, Whitehead C, McQueen‐Mason SJ, Gomez LD (2013) Disrupting the cinnamyl alcohol dehydrogenase 1 gene (Bd CAD 1) leads to altered lignification and improved saccharification in Brachypodium distachyon. The Plant Journal 2013 73: 496-508.
[7]	Petrik DL, Karlen SD, Cass CL, Padmakshan D, Lu F, Liu S, Le Bris P, Antelme S, Santoro N, Wilkerson CG, Sibout R (2014) p‐Coumaroyl‐C o A: monolignol transferase (PMT) acts specifically in the lignin biosynthetic pathway in B rachypodium distachyon. The Plant Journal 77: 713-726
[8]	Le Bris P, Wang Y, Barbereau C, Antelme S, Cézard L, Legée F, D’orlando A, Dalmais M, Bendahmane A, Schuetz M, Samuels L (2019) Inactivation of LACCASE8 and LACCASE5 genes in Brachypodium distachyon leads to severe decrease in lignin content and high increase in saccharification yield without impacting plant integrity. Biotechnology for biofuels 12: 1-1.
[9]	Matsuno M, Compagnon V, Schoch GA, Schmitt M, Debayle D, Bassard JE, Pollet B, Hehn A, Heintz D, Ullmann P, Lapierre C (2009) Evolution of a novel phenolic pathway for pollen development. Science 325: 1688-1692.
[10]	Mittler R, Poulos TL (2005) Ascorbate peroxidase. Antioxidants and reactive oxygen species in plants: 87-100.
