# Supplementary material for: Proteomic and metabolic disturbances in lignin-modified Brachypodium distachyon
Source: Plant Cell. 2022 Jun 7;34(9):3339–63. doi: 10.1093/plcell/koac171 (PMC9421481; doi:10.1093/plcell/koac171)
Supplement: koac171_Supplementary_Data [file koac171_supplementary_data.zip › tpc.22.00295_SupplementalDS2.xlsx]

## Sheet: Data Set S2
	Supplemental Data. Barros et al. (2022). Proteomic and metabolic disturbances in lignin-modified Brachypodium distachyon. Plant Cell
	Supplemental Data Set S2. Lignin biosynthetic protein intensity levels in stems from 45 days-old wild-type controls and single and double RNAi knockdown Brachypodium lines.
				Raw intensity (peak areas)																												fold-change (FC)
	BdGene	UniProt ID	%	WT-1	WT-2	WT-3	WT-4	PAL-1	PAL-2	PAL-3	PAL-4	TAL-1	TAL-2	TAL-3	TAL-4	C4H-1	C4H-2	C4H-3	C4H-4	C3'H-1	C3'H-2	C3'H-3	C3'H-4	HCT-1	HCT-2	HCT-3	HCT-4	aveWT		BdGene		WT-1	WT-2	WT-3	WT-4	PAL-1	PAL-2	PAL-3	PAL-4	TAL-1	TAL-2	TAL-3	TAL-4	C4H-1	C4H-2	C4H-3	C4H-4	C3'H-1	C3'H-2
	BdPTAL1	I1IBR5	100	5.38364e+10	6.17e+10	41728702978	6.96857e+10	6.00869e+10	5.72587e+10	6.27718e+10	4.35504e+10	3.97668e+10	2.26035e+10	2.18286e+10	1.7832e+10	4.28583e+10	3.57804e+10	3.98918e+10	3.72401e+10	4.59013e+10	4.42292e+10	5.8403e+10	4.50997e+10	4.43866e+10	4.09927e+10	4.30268e+10	4.3411e+10	5.67377e+10		BdPTAL1		0.948864	1.08746	0.735467	1.22821	1.05903	1.00918	1.10635	0.767575	0.700889	0.398387	0.384729	0.314288	0.755376	0.630628	0.703091	0.656356	0.80901	0.779538
	BdCOMT1	I1I1F5	46.2891	2.66569e+10	2.79425e+10	1.98705e+10	3.05836e+10	2.65106e+10	3.02675e+10	2.66352e+10	1.5732e+10	1.93124e+10	2.14029e+10	2.39491e+10	1.74789e+10	2.02476e+10	1.59404e+10	1.77073e+10	1.89093e+10	1.80036e+10	2.02262e+10	2.46821e+10	2.0048e+10	2.02711e+10	2.33394e+10	2.38102e+10	2.43427e+10	2.62634e+10		BdCOMT1		1.01498	1.06393	0.756585	1.1645	1.00941	1.15246	1.01416	0.599008	0.735337	0.814934	0.911884	0.665523	0.770945	0.606945	0.674221	0.719988	0.685504	0.770132
	BdC3H/APX1	I1H6P1	21.2214	1.31373e+10	1.33368e+10	8.76093e+09	1.2927e+10	1.11997e+10	9.10428e+09	8.37421e+09	1.0011e+10	8.12212e+09	9.68272e+09	7.58139e+09	6.67173e+09	7.12e+09	6.69028e+09	7.74461e+09	1.09792e+10	1.32247e+10	9.22115e+09	9.54295e+09	1.02917e+10	1.08382e+10	1.2086e+10	1.21191e+10	1.11116e+10	1.20405e+10		BdC3H/APX1		1.09109	1.10766	0.72762	1.07363	0.930168	0.756137	0.695502	0.831441	0.674566	0.804178	0.629656	0.554107	0.591337	0.555647	0.643212	0.911858	1.09835	0.765844
	BdC3H/APX2	I1H6P2	18.6386	1.15965e+10	1.17357e+10	7.64368e+09	1.13246e+10	9.98962e+09	8.04879e+09	7.8076e+09	8.99941e+09	7.34719e+09	8.90493e+09	7.11444e+09	5719815013	5.85896e+09	5.56716e+09	6.49285e+09	8.84866e+09	1.16089e+10	8.18741e+09	8.40652e+09	8.54297e+09	8.70125e+09	1.00413e+10	1.00388e+10	9.12741e+09	1.05751e+10		BdC3H/APX2		1.09658	1.10974	0.722799	1.07087	0.944635	0.761107	0.738299	0.850999	0.694762	0.842065	0.672753	0.540875	0.554033	0.52644	0.613974	0.836743	1.09775	0.774215
	BdPAL2	I1IBR6	17.1688	9.68479e+09	1.03264e+10	7.36334e+09	1.15902e+10	9.13466e+09	9.01275e+09	9.13103e+09	7.24539e+09	5.8164e+09	6.01627e+09	6.12932e+09	4.1941e+09	6.98478e+09	6.32999e+09	7.12829e+09	7.10197e+09	7.93586e+09	8.16113e+09	1.03896e+10	8.81668e+09	8.96819e+09	7.73611e+09	8.69181e+09	7.96462e+09	9.74118e+09		BdPAL2		0.994212	1.06008	0.755898	1.18981	0.937737	0.925222	0.937365	0.74379	0.597095	0.617612	0.629218	0.430554	0.717037	0.649818	0.731769	0.729067	0.814672	0.837798
	BdC3H/APX3	I1GQU0	12.9587	6.60467e+09	8.17266e+09	6.02764e+09	8.60487e+09	7.1332e+09	6.83913e+09	7.83315e+09	6.75226e+09	6.36314e+09	6375049823	6.03237e+09	4.21428e+09	5.42555e+09	3.91348e+09	5.24362e+09	5.57215e+09	7.93499e+09	6.40938e+09	6.44199e+09	6.28751e+09	6606077616	7.043e+09	7.29835e+09	7.40845e+09	7.35246e+09		BdC3H/APX3		0.898295	1.11155	0.819813	1.17034	0.970179	0.930182	1.06538	0.918368	0.865443	0.867064	0.820455	0.573179	0.737922	0.532268	0.713179	0.757862	1.07923	0.871732
	BdPAL4/5	I1IBR8	12.8659	7.41795e+09	7671098560	5.41783e+09	8.69228e+09	6986435043	7.00727e+09	6.904e+09	5.46953e+09	3.96753e+09	3330186695	3.127e+09	2.32375e+09	4.71384e+09	4.67152e+09	5.42663e+09	5.26508e+09	6.04624e+09	6.26731e+09	7.73046e+09	6.78743e+09	7.07834e+09	5951899535	6.51285e+09	6101548497	7.29979e+09		BdPAL4/5		1.01619	1.05087	0.74219	1.19076	0.957074	0.959928	0.945781	0.749273	0.543513	0.456203	0.428368	0.318332	0.64575	0.639953	0.743396	0.721264	0.828276	0.85856
	BdPAL6/7	A0A0Q3JNS6	12.6661	7.32936e+09	7551785854	5.31433e+09	8.55023e+09	6.87332e+09	6910307873	6.78803e+09	5.40929e+09	3.86787e+09	3179226682	2.87106e+09	2.15254e+09	4.60765e+09	4.5961e+09	5.34641e+09	5.16761e+09	5.96794e+09	6.17004e+09	7577075836	6.69045e+09	7.01102e+09	5.87217e+09	6.42954e+09	6.01857e+09	7.18643e+09		BdPAL6/7		1.01989	1.05084	0.739496	1.18978	0.956431	0.961578	0.944562	0.75271	0.538219	0.442393	0.399512	0.299529	0.64116	0.639553	0.743959	0.719079	0.830446	0.858568
	BdPAL3	I1IBR7	10.2091	5.959e+09	6056582352	4.36986e+09	6.78409e+09	5.45868e+09	5.73496e+09	6.19618e+09	4.44869e+09	3.42027e+09	3.17976e+09	2.99738e+09	1.88573e+09	3.92337e+09	3.59687e+09	4.67356e+09	4.1318e+09	5.10026e+09	5.17181e+09	6.06473e+09	5.32391e+09	5.56406e+09	4.70994e+09	5.14221e+09	4776566513	5.79238e+09		BdPAL3		1.02876	1.04561	0.754415	1.17121	0.94239	0.990086	1.06971	0.768024	0.590477	0.548955	0.51747	0.325554	0.677332	0.620965	0.806845	0.713317	0.880512	0.892863
	BdPAL8	I1IZQ0	10.1732	5.62531e+09	6.23719e+09	4.20752e+09	7.01811e+09	5.5385e+09	5.32397e+09	4637337838	4.33988e+09	2.99256e+09	2.80872e+09	2.50854e+09	1.95126e+09	3.75386e+09	3.7974e+09	4114204997	4.52155e+09	4.65336e+09	4.60506e+09	5.60366e+09	5.1547e+09	5.49684e+09	4.73165e+09	5.24773e+09	4.86207e+09	5.77203e+09		BdPAL8		0.97458	1.08059	0.728949	1.21588	0.959541	0.922374	0.803415	0.751881	0.518459	0.486609	0.434603	0.338055	0.650353	0.657896	0.712783	0.783354	0.806191	0.797823
	BdCAD1	I1HY48	8.0424	5.06248e+09	4.87244e+09	3.00699e+09	5.31038e+09	4.10673e+09	4.48512e+09	4.04252e+09	2.74302e+09	2.4506e+09	2.79175e+09	2.82034e+09	2.68312e+09	3.34374e+09	2.29878e+09	2.68759e+09	3.0924e+09	3.28618e+09	3.55216e+09	4.70893e+09	3.30268e+09	3.39196e+09	3.2766e+09	3.23854e+09	3.27609e+09	4.56307e+09		BdCAD1		1.10945	1.0678	0.658984	1.16377	0.899992	0.982918	0.885922	0.601135	0.537052	0.611815	0.61808	0.588007	0.732783	0.503779	0.588988	0.677702	0.720168	0.778459
	BdCCoAOMT2	I1I899	7.31992	4.66956e+09	4.0452e+09	3.50741e+09	4.39043e+09	4.08052e+09	4.92972e+09	4.50782e+09	3.33081e+09	3.26758e+09	3.33253e+09	3.47774e+09	2.75867e+09	3.54035e+09	1.98528e+09	2.74386e+09	3.09657e+09	4.13786e+09	3.99988e+09	4.39991e+09	3834012695	3.95086e+09	3.71632e+09	4.28796e+09	4.12027e+09	4.15315e+09		BdCCoAOMT2		1.12434	0.974008	0.844518	1.05713	0.982512	1.18698	1.0854	0.801995	0.786771	0.80241	0.837375	0.664235	0.852449	0.478018	0.66067	0.745596	0.996317	0.963094
	Bd4CL2	I1HXV5	5.134	3.03402e+09	3.13315e+09	2.10214e+09	3.38234e+09	3196310566	3.69563e+09	2.88678e+09	2.02501e+09	1.80166e+09	2.25911e+09	2.21169e+09	1.7595e+09	2.19868e+09	1.60865e+09	1919583314	2.0244e+09	2.06905e+09	2.56764e+09	3.43951e+09	2.19549e+09	1.92787e+09	1.94301e+09	2.11562e+09	2.0316e+09	2.91291e+09		Bd4CL2		1.04158	1.07561	0.721662	1.16115	1.09729	1.26871	0.99103	0.695184	0.618508	0.775551	0.759271	0.604034	0.754807	0.55225	0.658992	0.694975	0.710302	0.881468
	BdCOMT2	A0A0Q3JQG9	4.00749	2.31113e+09	2.39093e+09	1.77865e+09	2.6143e+09	3068931676	3.68325e+09	2.51791e+09	1749406814	2038581564	1.72609e+09	2282525005	2.34936e+09	1.78267e+09	1.4628e+09	1.62383e+09	1.91482e+09	2687660544	1.73823e+09	2530136952	1.39608e+09	2.24837e+09	2412144628	3235652825	3.48944e+09	2.27375e+09		BdCOMT2		1.01644	1.05154	0.782252	1.14977	1.34972	1.6199	1.10738	0.769391	0.896571	0.759138	1.00386	1.03325	0.78402	0.643342	0.714163	0.842138	1.18204	0.764474
	BdCESA4	I1I4K0	3.53399	1.80705e+09	2.14756e+09	1.68844e+09	2.37737e+09	2.53561e+09	2682912400	2.4825e+09	1.65054e+09	1.77355e+09	1.77748e+09	2.16716e+09	1.50071e+09	1.70124e+09	1.30168e+09	1.54053e+09	1.40583e+09	1.77346e+09	2.10029e+09	2.36287e+09	1.7878e+09	1.61303e+09	1.57493e+09	1575387071	1.62731e+09	2.30919e+08		BdCESA4		0.901224	1.07104	0.842072	1.18566	1.26458	1.33804	1.23809	0.823169	0.884518	0.886478	1.08082	0.748442	0.848454	0.649183	0.768304	0.701124	0.884474	1.04747
	BdF5H1	A0A0Q3FH21	3.15574	1.86878e+09	1.86636e+09	1.05959e+09	2.36724e+09	1.81426e+09	2.05044e+09	1.81677e+09	1.03615e+09	8.83426e+08	1.25111e+09	1.06433e+09	1.01209e+09	1.38934e+09	1.02512e+09	1.24073e+09	1.48001e+09	1.59673e+09	1.6394e+09	2.11066e+09	1.43971e+09	1.48128e+09	1.37077e+09	1.43532e+09	1.30844e+09	1.79049e+09		BdF5H1		1.04373	1.04237	0.591789	1.32211	1.01327	1.14518	1.01468	0.578697	0.493398	0.69875	0.594431	0.565255	0.775952	0.572536	0.692955	0.826594	0.891784	0.915614
	BdF3'H/TT7	I1IL68	2.82313	1.43832e+09	1.59068e+09	1.26373e+09	2.11438e+09	1.51565e+09	2.07951e+09	1.68861e+09	1.28133e+09	1.11228e+09	1.39457e+09	1.56568e+09	1.07559e+09	1.17417e+09	1.0303e+09	1.09402e+09	1.03697e+09	1.26998e+09	1.34373e+09	1.60644e+09	1.27648e+09	1.19668e+09	1.32918e+09	1.38916e+09	1.36139e+09	1.60178e+09		BdTT7		0.897954	0.993071	0.788955	1.32002	0.946232	1.29825	1.05421	0.799945	0.694406	0.870638	0.977464	0.671497	0.733042	0.643224	0.683006	0.647386	0.792854	0.8389
	BdC4H1	I1HSV5	2.71014	9.6787e+08	1.84851e+09	1.49134e+09	1.84295e+09	1.20747e+09	1.33437e+09	1.1462e+09	8.9578e+08	7.81251e+08	8.16336e+08	9.16687e+08	6.53601e+08	7.44454e+08	5.88648e+08	9.22692e+08	5.97619e+08	8.64169e+08	7.72273e+08	9.96766e+08	6.5086e+08	7.17239e+08	7.88757e+08	7.34343e+08	6.60352e+08	1.53767e+09		BdC4H1		0.62944	1.20215	0.969874	1.19854	0.785261	0.867789	0.745417	0.582557	0.508075	0.530892	0.596154	0.42506	0.484145	0.382818	0.600059	0.388653	0.561999	0.502236
	BdCHI/TT5	I1GLL0	2.58964	1.67621e+09	1.3869e+09	1.36299e+09	1.45111e+09	1.02008e+09	1.31587e+09	1.13566e+09	9.12551e+08	6.72928e+08	950412479	1.18112e+09	821543919	7.27418e+08	6.45038e+08	8.74167e+08	9.20912e+08	1007420863	1.08817e+09	9.56155e+08	9.07992e+08	1.08628e+09	1.20598e+09	1.06014e+09	1.06382e+09	1.4693e+09		BdCHI		1.14082	0.943916	0.927647	0.987618	0.694262	0.895578	0.772929	0.621079	0.457992	0.646847	0.803864	0.55914	0.495078	0.439011	0.594955	0.62677	0.685647	0.740604
	Bd4CL3	I1GVQ1	2.57086	1.3589e+09	1.55977e+09	1.1553e+09	1.76063e+09	1484609565	1.75165e+09	1.49732e+09	1.03021e+09	1.16474e+09	1.19008e+09	1.25784e+09	1.20768e+09	1.49626e+09	1.04212e+09	1.13135e+09	1.07659e+09	1.26248e+09	1.34466e+09	1.78125e+09	1.2507e+09	1.13258e+09	1.17649e+09	1.26537e+09	1.1612e+09	1.45865e+09		Bd4CL3		0.931614	1.06932	0.792036	1.20703	1.0178	1.20087	1.02651	0.706276	0.798506	0.815878	0.86233	0.827947	1.02579	0.714444	0.775613	0.738076	0.865515	0.921852
	BdCAD2	I1IPY8	2.32103	1.28459e+09	1.43118e+09	1.15143e+09	1.40038e+09	1.26404e+09	1.31282e+09	1.13871e+09	1.07292e+09	1.13253e+09	1.06234e+09	9.40545e+08	8.49798e+08	8.7739e+08	6.77461e+08	8.99624e+08	9.21255e+08	1.08263e+09	1.0784e+09	1.23538e+09	1.06166e+09	1.23606e+09	1.32006e+09	1.28935e+09	1.11528e+09	1.3169e+09		BdCAD2		0.97547	1.08678	0.874353	1.0634	0.959866	0.996902	0.864689	0.81473	0.859997	0.806703	0.714213	0.645304	0.666256	0.514438	0.68314	0.699565	0.822109	0.818896
	BdCOMT3/4	I1HBR8	2.23284	1.32683e+09	1.12691e+09	1.18283e+09	1.43088e+09	1.38631e+09	1.59935e+09	1425126311	718882765	8.69021e+08	8.79597e+08	1.11357e+09	9.29761e+08	6.32223e+08	5.74376e+08	7.55526e+08	7.59753e+08	923648002	7.63484e+08	1.07889e+09	9.62925e+08	9.50564e+08	9.62397e+08	9.25405e+08	1.10687e+09	1266861192		BdCOMT3/4		1.04733	0.889529	0.933671	1.12946	1.09429	1.26245	1.12493	0.567452	0.685964	0.694312	0.878999	0.733909	0.499047	0.453385	0.596376	0.599713	0.729084	0.602658
	BdC4H2	I1HKP5	2.11264	1.27605e+09	1.25514e+09	9.813e+08	1.28217e+09	1.26383e+09	1.47327e+09	1.22682e+09	1.2005e+09	9.10816e+08	1.0437e+09	776741059	5.80845e+08	6.48976e+08	7.83599e+08	9.57577e+08	7.35103e+08	1.02679e+09	8.62588e+08	9.44031e+08	8.76762e+08	9.74485e+08	9.30271e+08	9.78726e+08	9.22907e+08	1.19866e+09		BdC4H2		1.06456	1.04712	0.818661	1.06966	1.05436	1.22909	1.02349	1.00153	0.759859	0.870718	0.648005	0.484577	0.541416	0.653727	0.79887	0.613268	0.856609	0.719624
	BdCAD3	I1IPY7	1.67076	9.8949e+08	1.03358e+09	8.14114e+08	9.54626e+08	8.7695e+08	8.6367e+08	5.68315e+08	7.21505e+08	8.08411e+08	7.15722e+08	7.11975e+08	6.8649e+08	7.11433e+08	5.43957e+08	6.7481e+08	6.26991e+08	7.89397e+08	7.02369e+08	8.82056e+08	7.63008e+08	8.29669e+08	9.5525e+08	9.88857e+08	9.51981e+08	9.47952e+08		BdCAD3		1.04382	1.09033	0.858813	1.00704	0.925099	0.911091	0.599519	0.761119	0.852797	0.755019	0.751067	0.724182	0.750495	0.573823	0.711861	0.661417	0.83274	0.740934
	BdPMT1	I1HM65	1.58372	7.68346e+08	1.12063e+09	604963701	1.10032e+09	1.09108e+09	1.12201e+09	8.2764e+08	1.42418e+09	1.20242e+09	1.08352e+09	1.186e+09	9.40195e+08	1.39301e+09	9.18817e+08	9.81457e+08	9.18967e+08	8.9399e+08	1.01936e+09	874231973	1.05127e+09	1.07281e+09	1.24078e+09	1.34394e+09	8.02691e+08	8.98564e+08		BdPMT1		0.855082	1.24713	0.673256	1.22453	1.21425	1.24867	0.921069	1.58495	1.33816	1.20583	1.31989	1.04633	1.55027	1.02254	1.09225	1.02271	0.994909	1.13443
	BdC3'H1	I1HI50	1.54962	8.90218e+08	9.43444e+08	6.32849e+08	1.05035e+09	7.16468e+08	8.7898e+08	1.0002e+09	6.05543e+08	4.58816e+08	5.42514e+08	4.74101e+08	4.77016e+08	5.80483e+08	3.71167e+08	4.50267e+08	4.56369e+08	3.46528e+08	2.01721e+08	7.43032e+08	5.8813e+08	6.44696e+08	5.25099e+08	6.3188e+08	501547554	8.79216e+08		BdC3'H1		1.01251	1.07305	0.719787	1.19465	0.814895	0.999731	1.1376	0.68873	0.521847	0.617043	0.539232	0.542547	0.660228	0.422157	0.512124	0.519063	0.394133	0.229433
	BdCCoAOMT4	A0A0Q3FGP6	1.47076	8.48376e+08	8.931e+08	6.49947e+08	9.4648e+08	7.53884e+08	8.00095e+08	8.58044e+08	6.59089e+08	8.39887e+08	8.41775e+08	8.40368e+08	7.06874e+08	7.01866e+08	4.92204e+08	5.36004e+08	6.66419e+08	7.3178e+08	558924291	7.34381e+08	605163898	7.36105e+08	7.14541e+08	6.98909e+08	7.7538e+08	8.34476e+08		BdCCoAOMT4		1.01666	1.07025	0.778868	1.13422	0.903422	0.9588	1.02824	0.789823	1.00648	1.00875	1.00706	0.847088	0.841086	0.589836	0.642324	0.798608	0.876933	0.669791
	BdPRX72-1	I1HNE3	1.1383	6.79429e+08	6.06944e+08	5.52459e+08	744558588	5.56898e+08	7.26626e+08	622992246	6.28929e+08	5.93499e+08	6.05951e+08	4.13985e+08	5.47316e+08	5.83736e+08	5.0825e+08	5.75775e+08	947602504	5.0779e+08	5.03521e+08	7.14595e+08	6.70808e+08	6.88954e+08	6.7996e+08	7.28687e+08	800097652	6.45848e+08		BdPRX72-1		1.052	0.939763	0.855402	1.15284	0.862274	1.12507	0.964612	0.973804	0.918945	0.938226	0.640994	0.847438	0.903828	0.78695	0.891502	1.46722	0.786238	0.779628
	BdCHS/TT4	I1ILF3	0.894574	5.13188e+08	5.07422e+08	3.91587e+08	6.18044e+08	6.52726e+08	816025156	6.13226e+08	352133532	322906133	391253805	4.71516e+08	3.62127e+08	4.63775e+08	3.70638e+08	425806827	3.64369e+08	3.89223e+08	4.46975e+08	5.0406e+08	3.95803e+08	2.49e+08	3.15245e+08	3.75386e+08	3.28881e+08	5.0756e+08		BdCHS		1.01109	0.999728	0.771509	1.21767	1.28601	1.60774	1.20818	0.693777	0.636193	0.770852	0.928984	0.713465	0.913733	0.730234	0.838928	0.717883	0.76685	0.880635
	BdCCR1	I1I7E4	0.792936	4.57003e+08	4.75724e+08	3.47509e+08	5.19338e+08	637717502	5.10589e+08	5.19494e+08	3.69483e+08	2.43832e+08	3.8808e+08	4.68217e+08	3.18392e+08	3.39829e+08	3.40218e+08	4.45724e+08	4.44108e+08	4.17176e+08	508672734	6.14385e+08	4.68493e+08	437577642	441480414	4.08253e+08	3.88415e+08	4.49894e+08		BdCCR1		1.0158	1.05741	0.772426	1.15436	1.41748	1.13491	1.1547	0.821267	0.541977	0.862605	1.04073	0.707705	0.755354	0.756219	0.990732	0.987139	0.927277	1.13065
	BdF5H5	I1IQH4	0.632838	3.69421e+08	3.82847e+08	2.49676e+08	4.34286e+08	2.8754e+08	3.42578e+08	3.17902e+08	2.11038e+08	2.43103e+08	2.56939e+08	2.55799e+08	2.05315e+08	2.70516e+08	2.13806e+08	2.2165e+08	2.02708e+08	2.39217e+08	2.55068e+08	3.53446e+08	2.44289e+08	2.30305e+08	2.3247e+08	2.48e+08	2.25451e+08	3.59057e+08		BdF5H5		1.02886	1.06626	0.695365	1.20952	0.800819	0.954105	0.88538	0.587756	0.677058	0.715593	0.712418	0.571817	0.753406	0.595464	0.617311	0.564557	0.666235	0.710381
	BdCCoAOMT3	I1I897	0.578787	470217530	262599756	266169901	3.14574e+08	215079474	2.77009e+08	196704725	148683132	174385840	1.30445e+08	172275609	215123172	189129404	1.22657e+08	1.351e+08	181508997	2.4686e+08	233534961	282883855	2.38273e+08	204506466	258240478	281714758	303789458	3.2839e+08		BdCCoAOMT3		1.43189	0.799657	0.810529	0.957928	0.654951	0.843536	0.598997	0.452763	0.531032	0.397225	0.524606	0.655084	0.575929	0.37351	0.4114	0.552723	0.751726	0.71115
	BdHCT2	I1IBH8	0.563477	2.78359e+08	345702967	275967864	3.78785e+08	2.88527e+08	3.26338e+08	3.92591e+08	2.2712e+08	2.56779e+08	2.49092e+08	2.96152e+08	1.9132e+08	2.47945e+08	2.35367e+08	2.25074e+08	229764818	3.55375e+08	4.04234e+08	358676408	2.61584e+08	256167795	252970570	275127594	259567761	3.19704e+08		BdHCT2		0.870679	1.08132	0.863198	1.1848	0.902483	1.02075	1.22798	0.710407	0.803178	0.779133	0.926332	0.59843	0.775547	0.736204	0.704009	0.71868	1.11157	1.2644
	BdPRX72-2/3/4	I1HE70	0.521642	318106798	257337747	213966079	394460080	168731820	343254726	348990773	3.31286e+08	209427009	299066354	1.81311e+08	2.38087e+08	306827705	2.05331e+08	1.9147e+08	235450485	2.33891e+08	2.86621e+08	3.10469e+08	3.44711e+08	3.34953e+08	2.86435e+08	2.93785e+08	322383281	295967676		BdPRX72-2/3/4		1.0748	0.869479	0.722937	1.33278	0.570102	1.15977	1.17915	1.11933	0.707601	1.01047	0.612604	0.804435	1.03669	0.693762	0.64693	0.795528	0.790257	0.968419
	Bd4CL5	I1I2A9	0.495452	233204151	3.10267e+08	2.35021e+08	345939590	2.54741e+08	3.54439e+08	2.78534e+08	209821988	1.22196e+08	159101266	138034010	1.55833e+08	192286909	121163250	143142327	129991416	205419636	2.22107e+08	236882117	150327154	130043852	143638482	152801471	115895298	2.81108e+08		Bd4CL5		0.82959	1.10373	0.836051	1.23063	0.906202	1.26087	0.990844	0.746411	0.434696	0.565979	0.491036	0.554354	0.684032	0.431021	0.509208	0.462425	0.73075	0.790113
	BdCSE2	I1HF00	0.414779	2.05672e+08	271776464	2.05576e+08	258320283	195301349	2.17456e+08	2.00457e+08	2.21204e+08	1.48409e+08	2.10505e+08	1.93437e+08	1.99221e+08	1.92346e+08	1.73323e+08	2.11518e+08	196513146	2.4884e+08	2.347e+08	2.03285e+08	237321650	2.48903e+08	2.55309e+08	2.37942e+08	2.22848e+08	2.35336e+08		BdCSE2		0.873949	1.15484	0.873541	1.09767	0.829883	0.924024	0.85179	0.939948	0.630624	0.894486	0.821963	0.846538	0.817324	0.736492	0.898791	0.835032	1.05738	0.997298
	BdPRX72-5	I1IXQ8	0.406994	2.47866e+08	2.71791e+08	1.55988e+08	2.48032e+08	1.90184e+08	2.08906e+08	1.60061e+08	1.49483e+08	1.73948e+08	214768070	1.66272e+08	8.87297e+07	1.91414e+08	1.48905e+08	1.73594e+08	1.90167e+08	193223736	1.94603e+08	1.99131e+08	2.33111e+08	249544448	2.24857e+08	2.72791e+08	2.33847e+08	2.30919e+08		BdPRX72-5		1.07339	1.177	0.675507	1.07411	0.823596	0.904669	0.693148	0.647337	0.753284	0.930057	0.720046	0.384245	0.828924	0.644838	0.751751	0.82352	0.836759	0.842733
	BdCCoAOMT6	I1I898	0.387555	1.93185e+08	2.32885e+08	2.69558e+08	1.83931e+08	232494363	238565894	1.54723e+08	3.019e+08	3.19747e+08	2.30835e+08	1.52109e+08	2.39963e+08	222112108	214506003	2.37549e+08	1.80816e+08	2.15289e+08	2.05614e+08	1.65433e+08	2.45385e+08	2.52925e+08	2.57017e+08	2.86428e+08	3.05386e+08	2.1989e+08		BdCCoAOMT6		0.878553	1.0591	1.22588	0.836471	1.05732	1.08493	0.703639	1.37296	1.45412	1.04978	0.691752	1.09129	1.01011	0.975515	1.08031	0.822302	0.979078	0.935078
	Bd4CL1	I1I7J1	0.346043	202159584	197444144	1.45969e+08	2.39775e+08	239305120	250063568	238106704	139938352	1.54253e+08	175197280	175053152	1.609e+08	158500512	124741984	135188432	145876880	175208416	1.67379e+08	244261487	148039344	150905088	145343568	148228144	151765072	1.96337e+08		Bd4CL1		1.02966	1.00564	0.743461	1.22124	1.21885	1.27365	1.21275	0.712746	0.785657	0.89233	0.891596	0.819511	0.807289	0.635347	0.688554	0.742993	0.892387	0.852511
	Bd4CL4	I1ICU8	0.32211	162908624	196894192	142270864	228957712	1.69171e+08	2.36343e+08	1.99719e+08	1.01681e+08	118702032	151217568	184672816	156938656	166345488	60353492	125910480	139269984	1.22288e+08	1.74767e+08	223315152	139459344	123143784	1.68304e+08	149256624	105790596	182757848		Bd4CL4		0.891391	1.07735	0.778467	1.25279	0.925657	1.2932	1.09281	0.55637	0.649504	0.82742	1.01048	0.858725	0.910196	0.330237	0.688947	0.762047	0.669127	0.956279
	BdHCT1	I1IZB2	0.275038	123165664	176814974	128715778	195504900	154391484	140270912	186350250	105930836	110724006	1.16783e+08	135151008	6.44365e+07	129073267	1.17121e+08	111549060	130932859	187906328	189782006	179830252	128366757	113756802	121936368	123970380	107161371	156050329		BdHCT1		0.789269	1.13306	0.824835	1.25283	0.98937	0.898883	1.19417	0.678825	0.70954	0.748367	0.866073	0.412921	0.827126	0.750535	0.714827	0.839043	1.20414	1.21616
	BdPRX64	A0A2K2D641	0.269285	1.99856e+08	1.51387e+08	1.04757e+08	1.55143e+08	6.37378e+07	165646647	9.50627e+07	66224632	4.28176e+07	1.99528e+07	1.8587e+07	69230803	1.33609e+08	8.46703e+07	64073678	1.09679e+08	1.36772e+08	1.2523e+08	2.10723e+08	1.53754e+08	1.03989e+08	1.27315e+08	1.66565e+08	166261793	1.52786e+08		BdPRX64		1.30808	0.990846	0.685646	1.01543	0.417171	1.08418	0.622196	0.433447	0.280246	0.130593	0.121654	0.453123	0.874486	0.554176	0.419369	0.717862	0.89519	0.819644
	BdF5H6	I1IQH3	0.21527	1.21667e+08	125808540	8.28735e+07	158207754	9.65173e+07	100612397	1.13419e+08	61828556	84350752	7.43363e+07	7.04187e+07	5.84106e+07	71027393	56406395	48206097	4.48775e+07	84592531	80213976	90733540	85860700	75578136	8.3846e+07	9.54727e+07	65438246	1.22139e+08		BdF5H6		0.996135	1.03004	0.678517	1.29531	0.790224	0.823751	0.9286	0.506214	0.690611	0.608619	0.576544	0.478229	0.581528	0.46182	0.394681	0.367429	0.692591	0.656742
	BdLAC12	I1GXW0	0.190907	1.08035e+08	121118811	106067101	9.8044e+07	108451783	1.13569e+08	1.35263e+08	1.30895e+08	1.17474e+08	1.37337e+08	1.36938e+08	1.08244e+08	108865114	1.15224e+08	1.01248e+08	8.72222e+07	1.53002e+08	1.28055e+08	1.17401e+08	1.22566e+08	1.15568e+08	9.00384e+07	1.09947e+08	1.0724e+08	1.08316e+08		BdLAC12		0.997405	1.1182	0.979235	0.905164	1.00125	1.04849	1.24877	1.20845	1.08455	1.26793	1.26425	0.999332	1.00507	1.06377	0.934743	0.805255	1.41254	1.18224
	BdCCR3	I1H0C0	0.14942	6.50489e+07	9.27733e+07	68842648	1.12445e+08	80196264	9.51217e+07	8.13503e+07	60945556	6.65212e+07	68098632	7.77977e+07	50455280	6.48085e+07	51880380	5.44938e+07	55683032	5.35618e+07	74026077	74264072	67325392	54565216	75048936	62279968	45267484	8.47774e+07		BdCCR3		0.767291	1.09432	0.81204	1.32635	0.945963	1.12202	0.959575	0.718889	0.784658	0.803264	0.917671	0.59515	0.764455	0.61196	0.642787	0.656815	0.631794	0.873182
	BdPRX39	I1HER4	0.0635077	40951480	41757512	31293332	30128978	10347945	43249820	31003458	22988630	9419181	1.1921e+06	.	13532705	3.48217e+07	29961170	2.74307e+07	38648540	44927756	48186312	5.16826e+07	45231457	53109636	43858292	52985196	48739252	3.60328e+07		BdPRX39		1.1365	1.15887	0.868467	0.836154	0.287181	1.20029	0.860423	0.637991	0.261406	0.0330836	.	0.375566	0.966387	0.831497	0.76127	1.07259	1.24686	1.33729
	BdCCoAOMT1	I1H0Q2	0.050682	25439850	29259978	30837422	29485898	27238394	25747824	12550578	19193470	25257834	48608958	2.89852e+07	36632517	49334386	26636627	45759210	48399078	64638960	54714500	50768340	50664604	58247020	63038700	46362918	46280526	28755787		BdCCoAOMT1		0.884686	1.01753	1.07239	1.02539	0.947232	0.895396	0.436454	0.667465	0.878357	1.69041	1.00798	1.27392	1.71563	0.926305	1.5913	1.68311	2.24786	1.90273
	BdLAC7-1	I1HTF1	0.0218769	10463935	1.63123e+07	8669009	1.42045e+07	5.97783e+06	1.10589e+07	4.96334e+06	8.45232e+06	2.83212e+06	1.94e+06	.	1.06101e+06	5177194	4639905	3.67346e+06	4950958	5.79674e+06	3930267	4258727	5.89216e+06	3.90341e+06	5.885e+06	5521625	4.61404e+06	1.24124e+07		BdLAC7-1		0.84302	1.31419	0.698413	1.14438	0.4816	0.890951	0.399868	0.680955	0.228168	0.156295	.	0.0854798	0.417097	0.373811	0.29595	0.398871	0.46701	0.316639
	BdCSE1	I1IVC1	0.0217444	10334664	18695972	7731584	12586895	11437297	18728222	10758764	16704995	16366912	8826942	7.58784e+06	5.32928e+06	8895209	8803199	9968920	10837689	8958875	9831677	10980626	10142672	11655966	10684518	12729213	10447741	1.23373e+07		BdCSE1		0.837678	1.5154	0.626685	1.02023	0.927052	1.51802	0.872053	1.35403	1.32662	0.715469	0.615034	0.431966	0.721003	0.713545	0.808032	0.878451	0.726163	0.796908
[truncated: 31 more columns]
