# Supplementary material for: Proteomic and metabolic disturbances in lignin-modified Brachypodium distachyon
Source: Plant Cell. 2022 Jun 7;34(9):3339–63. doi: 10.1093/plcell/koac171 (PMC9421481; doi:10.1093/plcell/koac171)
Supplement: koac171_Supplementary_Data [file koac171_supplementary_data.zip › tpc.22.00295_SupplementalDS3.xlsx]

## Sheet: Data Set S3
	Supplemental Data. Barros et al. (2022). Proteomic and metabolic disturbances in lignin-modified Brachypodium distachyon. Plant Cell
	Supplemental Data Set S3. Top 60 most abundant proteins in stems from 45 days-old wild-type Brachypodium
	#	UniProt ID	Ref genome ID_v3.2	Bd21-3_v1.2 ID	At gene	Name	Biological process	Details	WT-1	WT-2	WT-3	WT-4	Ave	SD
	1	B3TN59	BRADI1g39206	BdiBd21-3.2G0606400	ATCG00490	ribulose-bisphosphate carboxylases	Photosynthesis	RuBisCO catalyzes two reactions: the carboxylation of D-ribulose 1,5-bisphosphate, the primary event in carbon dioxide fixation, as well as the oxidative fragmentation of the pentose substrate in the photorespiration process. Both reactions occur simultaneously and in competition at the same active site	4.88386e+11	6.19521e+11	5.54873e+11	5.52064e+11	5.53711e+11	5.35489e+10
	2	A0A0Q3Q5D1	BRADI3g27325	BdiBd21-3.3G0351100	ATCG00490	ribulose-bisphosphate carboxylases	Photosynthesis	RuBisCO catalyzes two reactions: the carboxylation of D-ribulose 1,5-bisphosphate, the primary event in carbon dioxide fixation, as well as the oxidative fragmentation of the pentose substrate in the photorespiration process. Both reactions occur simultaneously and in competition at the same active site	3.95275e+11	4.89208e+11	4.33487e+11	4.2808e+11	4.36513e+11	3.89767e+10
	3	A0A0Q3IYU1	BRADI2g20990	BdiBd30-1.1G0460000	ATCG00490	ribulose-bisphosphate carboxylases	Photosynthesis	RuBisCO catalyzes two reactions: the carboxylation of D-ribulose 1,5-bisphosphate, the primary event in carbon dioxide fixation, as well as the oxidative fragmentation of the pentose substrate in the photorespiration process. Both reactions occur simultaneously and in competition at the same active site	3.50142e+11	4.43427e+11	4.01634e+11	4.06802e+11	4.00501e+11	3.83826e+10
	4	A0A2K2CZG7	BRADI3g27277	BdiBd21-3.2G0606400	ATCG00490	ribulose-bisphosphate carboxylases	Photosynthesis	RuBisCO catalyzes two reactions: the carboxylation of D-ribulose 1,5-bisphosphate, the primary event in carbon dioxide fixation, as well as the oxidative fragmentation of the pentose substrate in the photorespiration process. Both reactions occur simultaneously and in competition at the same active site	3.50748e+11	4.45668e+11	4.02196e+11	3.97569e+11	3.99045e+11	3.88088e+10
	5	I1IIX6	BRADI4g08800	BdiBd21-3.4G0120800	AT1G67090	ribulose bisphosphate carboxylase small chain 1A	Photosynthesis	RuBisCO catalyzes two reactions: the carboxylation of D-ribulose 1,5-bisphosphate, the primary event in carbon dioxide fixation, as well as the oxidative fragmentation of the pentose substrate in the photorespiration process. Both reactions occur simultaneously and in competition at the same active site	1.80528e+11	2.12103e+11	2.02432e+11	195314127494	1.97594e+11	1.32963e+10
	6	I1I3X4	BRADI3g26391	BdiBd21-3.3G0340500	AT1G67090	ribulose bisphosphate carboxylase small chain 1A	Photosynthesis	RuBisCO catalyzes two reactions: the carboxylation of D-ribulose 1,5-bisphosphate, the primary event in carbon dioxide fixation, as well as the oxidative fragmentation of the pentose substrate in the photorespiration process. Both reactions occur simultaneously and in competition at the same active site	1.66756e+11	1.93685e+11	1.83222e+11	1.76405e+11	1.80017e+11	1.13428e+10
	7	A0A0Q3FEP9	BRADI3g26385	BdiBd21-3.3G034050	AT1G67090	ribulose bisphosphate carboxylase small chain 1A	Photosynthesis	RuBisCO catalyzes two reactions: the carboxylation of D-ribulose 1,5-bisphosphate, the primary event in carbon dioxide fixation, as well as the oxidative fragmentation of the pentose substrate in the photorespiration process. Both reactions occur simultaneously and in competition at the same active site	1.0754e+11	1.26373e+11	1.17728e+11	1.14512e+11	1.16538e+11	7.81453e+09
	8	I1IWH6	BRADI5g04080	BdiBd21-3.5G0058000	AT1G67090	ribulose bisphosphate carboxylase small chain 1A	Photosynthesis	RuBisCO catalyzes two reactions: the carboxylation of D-ribulose 1,5-bisphosphate, the primary event in carbon dioxide fixation, as well as the oxidative fragmentation of the pentose substrate in the photorespiration process. Both reactions occur simultaneously and in competition at the same active site	7.44611e+10	8.67555e+10	8.33471e+10	79602669742	8.10416e+10	5.27059e+09
	9	I1GMP2	BRADI4g12750	BdiBd21-3.1G0092100	AT1G07940	Elongation factor 1	protein biosynthesis	This protein promotes the GTP-dependent binding of aminoacyl-tRNA to the A-site of ribosomes during protein biosynthesis.	5.41011e+10	6.2119e+10	5.5277e+10	5.78442e+10	5.73353e+10	3.55149e+09
	10	I1IBR5	BRADI3g49250	BdiBd21-3.3G0653500	AT2G37040	PHE/TYR ammonia lyase 1	phenylpropanoid biosynthesis	deamination step	5.38364e+10	6.17e+10	41728702978	6.96857e+10	5.67377e+10	1.19158e+10
	11	I1ISK4	BRADI4g37210	BdiBd21-3.4G0519700	AT2G34420	photosystem II light harvesting complex gene B1B2	Photosynthesis	Light-harvesting chlorophyll a/b-binding (LHC) protein family. The LHC functions as a light receptor, it captures and delivers excitation energy to photosystems with which it is closely associated	5.4078e+10	6.88309e+10	4.95211e+10	5.27485e+10	5.62946e+10	8.57373e+09
	12	A0A0Q3HJQ0	BRADI4g19457	BdiBd21-3.4G0270700	AT4G13940	S-adenosyl-L-homocysteine hydrolase	aa biosynthesis (L-homocysteine)	Adenosylhomocysteine is a competitive inhibitor of S-adenosyl-L-methionine-dependent methyl transferase reactions; therefore adenosylhomocysteinase may play a key role in the control of methylations via regulation of the intracellular concentration of adenosylhomocysteine. This protein is involved in step 1 of the subpathway that synthesizes L-homocysteine from S-adenosyl-L-homocysteine.	5.70972e+10	5.73225e+10	4.50832e+10	5.87115e+10	5.45536e+10	6.35383e+09
	13	I1HGC1	BRADI2g16290	BdiBd21-3.2G0213600	AT2G34420	photosystem II light harvesting complex gene B1B2	Photosynthesis	Light-harvesting chlorophyll a/b-binding (LHC) protein family. The LHC functions as a light receptor, it captures and delivers excitation energy to photosystems with which it is closely associated	49607026585	6.24136e+10	4.48839e+10	5.89709e+10	5.39689e+10	8.12192e+09
	14	I1I0M3	BRADI3g14120	BdiBd21-3.3G0186800	AT3G04120	glyceraldehyde-3-phosphate dehydrogenase C subunit 1	glycolysis	Involved in plastidial glycolytic pathway and plays a specific role in glycolytic energy production in non-green plastids and chloroplasts. Essential for breakdown of starch to form sucrose for export to non-photosynthetic tissues, and to generate primary metabolites for anabolic pathways such as fatty acid and amino acid synthesis. Plays an important role in plant development by providing substr…	52699418979	5.62906e+10	4.45683e+10	5.58103e+10	5.23422e+10	5.42155e+09
	15	I1IG93	BRADI4g01200	BdiBd21-3.4G0013400	AT5G17920	Cobalamin-independent methione synthase 1	aa biosynthesis (L-methionine)	Catalyzes the transfer of a methyl group from 5-methyltetrahydrofolate to homocysteine resulting in methionine formation.	5.17468e+10	5.32214e+10	4.2251e+10	5.48165e+10	5.05089e+10	5.64618e+09
	16	B3TN58	BRADI1g39204	BdiBd21-3.2G0606300	ATCG00480	ATP synthase subunit beta	ATP synthesis	Produces ATP from ADP in the presence of a proton gradient across the membrane	4.60461e+10	5.40114e+10	4.37074e+10	5.14909e+10	4.8814e+10	4.75803e+09
	17	A0A0Q3EJZ6	BRADI4g07380	BdiBd21-3.4G0100500	AT1G29930	chlorophyll A/B binding protein 1	Photosynthesis	Light-harvesting chlorophyll a/b-binding (LHC) protein family. The LHC functions as a light receptor, it captures and delivers excitation energy to photosystems with which it is closely associated	4.29874e+10	5.45761e+10	4.03581e+10	5.04975e+10	4.71048e+10	6.57778e+09
	18	A0A2K2D2Q5	BRADI3g42627	BdiBd21-3.3G0563200	AT5G57880	multipolar spindle 1	Photosynthesis	Light-harvesting chlorophyll a/b-binding (LHC) protein family. The LHC functions as a light receptor, it captures and delivers excitation energy to photosystems with which it is closely associated	4.239e+10	5.40949e+10	3.973e+10	5.05341e+10	4.66872e+10	6.74638e+09
	19	I1I5R4	BRADI3g32210	BdiBd21-3.3G0419800	AT4G35300	tonoplast monosaccharide transporter2	sugar transport	Glucose transporter	4.2966e+10	5.40496e+10	3.91885e+10	4.3435e+10	4.49098e+10	6.38286e+09
	20	A0A0Q3IV45	BRADI2g13089	BdiBd21-3.3G0226100	ATCG00480	ATP synthase subunit beta	ATP synthesis	Produces ATP from ADP in the presence of a proton gradient across the membrane	4.24317e+10	4.90887e+10	3.96592e+10	4.68812e+10	4.45152e+10	4.25976e+09
	21	I1GQI0	BRADI1g15290	BdiBd21-3.1G0204500	AT3G27690	photosystem II light harvesting complex gene 2.3	Photosynthesis	Light-harvesting chlorophyll a/b-binding (LHC) protein family. The LHC functions as a light receptor, it captures and delivers excitation energy to photosystems with which it is closely associated	4.11513e+10	4.96193e+10	3.46181e+10	4.64067e+10	4.29489e+10	6.55956e+09
	22	A0A2K2CZG3	BRADI3g27281	BdiBd21-3.3G0350600	ATCG00480	ATP synthase subunit beta	ATP synthesis	Produces ATP from ADP in the presence of a proton gradient across the membrane	4.08492e+10	4.5882e+10	3.72701e+10	4.38594e+10	4.19652e+10	3.75137e+09
	23	I1HI10	BRADI2g20977	BdiBd21-3.3G0226100	ATCG00480	ATP synthase subunit beta	ATP synthesis	Produces ATP from ADP in the presence of a proton gradient across the membrane	3.93267e+10	4.65507e+10	3.71862e+10	4.42267e+10	4.18226e+10	4.31509e+09
	24	A0A0Q3E2T3	BRADI5g05663	BdiBd21-3.2G0275600	ATCG00490	ribulose-bisphosphate carboxylases	Photosynthesis	RuBisCO catalyzes two reactions: the carboxylation of D-ribulose 1,5-bisphosphate, the primary event in carbon dioxide fixation, as well as the oxidative fragmentation of the pentose substrate in the photorespiration process. Both reactions occur simultaneously and in competition at the same active site	2.65094e+10	4.88135e+10	4.386e+10	4.52696e+10	4.11131e+10	9.95635e+09
	25	I1HDL9	BRADI2g07940	BdiBd21-3.2G0104000	AT4G20260	plasma-membrane associated cation-binding protein 1	Ca+ signaling	May be involved in intracellular signaling through interaction with PtdInsPs and calmodulin (CaM); may keep PtdInsPs attached to the plasma membrane until Ca2+-CaM reaches a competitive concentration subsequent to an increase triggered by a stimulus, thus leading to PtdInsPs release and subsequent activation of InsPs-dependent signaling cascade. Interacts competitively at the N-terminus with calc…	3.59454e+10	4.37722e+10	2.64785e+10	4.38855e+10	3.75204e+10	8.24625e+09
	26	I1HAS9	BRADI1g78210	BdiBd21-3.1G1042900	AT5G23860	tubulin beta 8	microtubules formation	Tubulin is the major constituent of microtubules. It binds two moles of GTP, one at an exchangeable site on the beta chain and one at a non-exchangeable site on the alpha chain.	3.46704e+10	3.99736e+10	3.2213e+10	4.1238e+10	3.70237e+10	4.28729e+09
	27	A0A0Q3JES5	BRADI3g27318	BdiBd30-1.1G0459800	ATCG00480	ATP synthase subunit beta	ATP synthesis	Produces ATP from ADP in the presence of a proton gradient across the membrane	3.56119e+10	40521055115	3.26057e+10	3.86372e+10	3.6844e+10	3.47456e+09
	28	I1HXL8	BRADI3g05010	BdiBd21-3.3G0064600	AT5G62690	tubulin beta chain 2	microtubules formation	Tubulin is the major constituent of microtubules. It binds two moles of GTP, one at an exchangeable site on the beta chain and one at a non-exchangeable site on the alpha chain.	3.39754e+10	39399881012	3.16735e+10	4.12371e+10	3.65715e+10	4.49064e+09
	29	I1GPV3	BRADI1g13290	BdiBd21-3.1G0176900	AT5G17920	Cobalamin-independent methione synthase 1	aa biosynthesis (L-methionine)	Catalyzes the transfer of a methyl group from 5-methyltetrahydrofolate to homocysteine resulting in methionine formation.	3.76399e+10	3.7585e+10	2.99404e+10	4.1023e+10	3.65471e+10	4.68876e+09
	30	I1GMN5	BRADI1g06800	BdiBd21-3.1G0091400	AT5G23860	tubulin beta 8	microtubules formation	Tubulin is the major constituent of microtubules. It binds two moles of GTP, one at an exchangeable site on the beta chain and one at a non-exchangeable site on the alpha chain.	3.39285e+10	3.9541e+10	3.10886e+10	4.12897e+10	3.64619e+10	4.76372e+09
	31	I1I0L2	BRADI3g14040	BdiBd21-3.3G0185700	AT3G04120	glyceraldehyde-3-phosphate dehydrogenase C subunit 1	glycolysis	Involved in plastidial glycolytic pathway and plays a specific role in glycolytic energy production in non-green plastids and chloroplasts. Essential for breakdown of starch to form sucrose for export to non-photosynthetic tissues, and to generate primary metabolites for anabolic pathways such as fatty acid and amino acid synthesis. Plays an important role in plant development by providing substr…	3.64473e+10	3.86152e+10	3.10103e+10	3.82658e+10	3.60846e+10	3.51386e+09
	32	I1IN47	BRADI4g24367	BdiBd21-3.4G0343200	AT4G38970	fructose-bisphosphate aldolase 2	glycolysis	This protein is involved in step glycolysis subpathway that synthesizes D-glyceraldehyde 3-phosphate and glycerone phosphate from D-glucose	3.24127e+10	3.80703e+10	3.46781e+10	3.71307e+10	3.55729e+10	2.54633e+09
	33	I1HUD0	BRADI2g58050	BdiBd21-3.2G0743300	AT2G36460	Aldolase superfamily protein	glycolysis	This protein is involved in step glycolysis subpathway that synthesizes D-glyceraldehyde 3-phosphate and glycerone phosphate from D-glucose	3.44684e+10	3.72478e+10	3.21425e+10	37768199037	3.54067e+10	2.61419e+09
	34	I1I0L5	BRADI3g14057	BdiBd21-3.3G0185900	AT3G04120	glyceraldehyde-3-phosphate dehydrogenase C subunit 1	glycolysis	Involved in plastidial glycolytic pathway and plays a specific role in glycolytic energy production in non-green plastids and chloroplasts. Essential for breakdown of starch to form sucrose for export to non-photosynthetic tissues, and to generate primary metabolites for anabolic pathways such as fatty acid and amino acid synthesis. Plays an important role in plant development by providing substr…	3.49237e+10	3.777e+10	3.00586e+10	3.78195e+10	3.5143e+10	3.64986e+09
	35	I1GL61	BRADI1g02580	BdiBd21-3.1G0034400	AT5G09810	actin 7	cytoskeleton formation	Actins are highly conserved proteins that are involved in various types of cell motility and are ubiquitously expressed in all eukaryotic cells. Essential component of cell cytoskeleton; plays an important role in cytoplasmic streaming, cell shape determination, cell division, organelle movement and extension growth. This is considered as one of the vegetative actins which is involved in the regu…	3.13279e+10	3.78441e+10	3.04954e+10	3.77797e+10	3.43618e+10	3.99839e+09
	36	I1HI54	BRADI2g21340	BdiBd21-3.2G0281200	AT5G12250	beta-6 tubulin	microtubules formation	Tubulin is the major constituent of microtubules. It binds two moles of GTP, one at an exchangeable site on the beta chain and one at a non-exchangeable site on the alpha chain.	3.26063e+10	3.67469e+10	2.99294e+10	3.80054e+10	3.4322e+10	3.72768e+09
	37	I1HEM6	BRADI2g10970	BdiBd21-3.2G0145400	AT5G12250	beta-6 tubulin	microtubules formation	Tubulin is the major constituent of microtubules. It binds two moles of GTP, one at an exchangeable site on the beta chain and one at a non-exchangeable site on the alpha chain.	3.24037e+10	3.66191e+10	2.95863e+10	3.80663e+10	3.41689e+10	3.88628e+09
	38	I1HJF2	BRADI2g25370	BdiBd21-3.2G0333900	AT5G12250	beta-6 tubulin	microtubules formation	Tubulin is the major constituent of microtubules. It binds two moles of GTP, one at an exchangeable site on the beta chain and one at a non-exchangeable site on the alpha chain.	3.23888e+10	3.65981e+10	2.95603e+10	3.80444e+10	3.41479e+10	3.88703e+09
	39	A0A0Q3H3D6	BRADI1g32430	BdiBd21-3.3G0064600	AT5G62690	tubulin beta chain 2	microtubules formation	Tubulin is the major constituent of microtubules. It binds two moles of GTP, one at an exchangeable site on the beta chain and one at a non-exchangeable site on the alpha chain.	3.18273e+10	3.67329e+10	2.98888e+10	3.7802e+10	3.40627e+10	3.80923e+09
	40	I1IJ15	BRADI4g09125	BdiBd21-3.4G0125600	AT2G39730	rubisco activase	Photosynthesis	AAA-type ATPase with RuBisCO activator activity	3.3218e+10	3.61699e+10	3.34229e+10	3.29181e+10	3.39322e+10	1.50615e+09
	41	I1I5C8	BRADI3g30710	BdiBd21-3.3G0403700	AT5G09810	actin 7	cytoskeleton formation	Actins are highly conserved proteins that are involved in various types of cell motility and are ubiquitously expressed in all eukaryotic cells. Essential component of cell cytoskeleton; plays an important role in cytoplasmic streaming, cell shape determination, cell division, organelle movement and extension growth. This is considered as one of the vegetative actins which is involved in the regu…	3.07459e+10	3.71984e+10	3.00248e+10	3.7193e+10	3.37905e+10	3.94296e+09
	42	I1GNT6	BRADI1g10150	BdiBd21-3.1G0136800	AT4G14960	Tubulin/FtsZ family protein	microtubules formation	Tubulin is the major constituent of microtubules. It binds two moles of GTP, one at an exchangeable site on the beta chain and one at a non-exchangeable site on the alpha chain.	3.15226e+10	3.51426e+10	2.83969e+10	3.77817e+10	3.3211e+10	4.10885e+09
	43	I1IU49	BRADI4g41850	BdiBd21-3.4G0580600	AT5G09810	actin 7	cytoskeleton formation	Actins are highly conserved proteins that are involved in various types of cell motility and are ubiquitously expressed in all eukaryotic cells. Essential component of cell cytoskeleton; plays an important role in cytoplasmic streaming, cell shape determination, cell division, organelle movement and extension growth. This is considered as one of the vegetative actins which is involved in the regu…	3.01671e+10	3.64234e+10	2.95227e+10	3.63211e+10	3.31086e+10	3.77796e+09
	44	I1GMT6	BRADI1g07160	BdiBd21-3.1G0097400	AT4G14960	Tubulin/FtsZ family protein	microtubules formation	Tubulin is the major constituent of microtubules. It binds two moles of GTP, one at an exchangeable site on the beta chain and one at a non-exchangeable site on the alpha chain.	31365052659	3.49804e+10	2.82953e+10	3.7666e+10	33076674600	4.10192e+09
	45	I1H3F3	BRADI1g56580	BdiBd21-3.1G0753800	AT3G50820	photosystem II subunit O-2	Photosynthesis	Stabilizes the manganese cluster which is the primary site of water splitting. Regulates dephosphorylation and turnover of the PSII reaction center D1 protein.	2.85077e+10	3.78804e+10	2.79709e+10	3.76427e+10	3.30004e+10	5.5029e+09
	46	A0A0Q3IX48	BRADI2g52790	BdiBd21-3.2G0675600	AT5G12250	beta-6 tubulin	microtubules formation	Tubulin is the major constituent of microtubules. It binds two moles of GTP, one at an exchangeable site on the beta chain and one at a non-exchangeable site on the alpha chain.	3.09911e+10	3.51346e+10	2.86379e+10	3.63638e+10	3.27819e+10	3.59372e+09
	47	I1HTQ5	BRADI2g56000	BdiBd21-3.2G0716300	AT5G09810	actin 7	cytoskeleton formation	Actins are highly conserved proteins that are involved in various types of cell motility and are ubiquitously expressed in all eukaryotic cells. Essential component of cell cytoskeleton; plays an important role in cytoplasmic streaming, cell shape determination, cell division, organelle movement and extension growth. This is considered as one of the vegetative actins which is involved in the regu…	2.94132e+10	3.58091e+10	2.89384e+10	3.59172e+10	3.25195e+10	3.86603e+09
	48	I1GNZ0	BRADI1g10630	BdiBd21-3.1G0142200	AT3G12110	actin-11	cytoskeleton formation	Actins are highly conserved proteins that are involved in various types of cell motility and are ubiquitously expressed in all eukaryotic cells. Essential component of cell cytoskeleton; plays an important role in cytoplasmic streaming, cell shape determination, cell division, organelle movement and extension growth. This is considered as one of the vegetative actins which is involved in the regu…	2.90812e+10	3.53063e+10	2.86682e+10	3.52454e+10	3.20753e+10	3.69964e+09
	49	I1IHD0	BRADI4g04220	BdiBd21-3.4G0055600	AT5G02500	heat shock cognate protein 70-1	stress/defense/immunity	In cooperation with other chaperones, Hsp70s are key components that facilitate folding of de novo synthesized proteins, assist translocation of precursor proteins into organelles, and are responsible for degradation of damaged protein under stress conditions.	3.03059e+10	3.47339e+10	3.00662e+10	3.31861e+10	3.2073e+10	2.27074e+09
	50	I1IFZ0	BRADI4g00260	BdiBd21-3.4G0001100	AT3G12110	actin-11	cytoskeleton formation	Actins are highly conserved proteins that are involved in various types of cell motility and are ubiquitously expressed in all eukaryotic cells. Essential component of cell cytoskeleton; plays an important role in cytoplasmic streaming, cell shape determination, cell division, organelle movement and extension growth. This is considered as one of the vegetative actins which is involved in the regu…	2.89017e+10	3.52171e+10	2.85152e+10	3.50711e+10	3.19263e+10	3.71948e+09
	51	I1GPG3	BRADI1g12130	BdiBd21-3.1G0161800	AT1G29930	chlorophyll A/B binding protein 1	Photosynthesis	Light-harvesting chlorophyll a/b-binding (LHC) protein family. The LHC functions as a light receptor, it captures and delivers excitation energy to photosystems with which it is closely associated	3.05521e+10	3.64379e+10	2.55882e+10	3.38557e+10	3.16085e+10	4.68091e+09
	52	I1HN40	BRADI2g39590	BdiBd21-3.2G0504000	AT5G09810	actin 7	cytoskeleton formation	Actins are highly conserved proteins that are involved in various types of cell motility and are ubiquitously expressed in all eukaryotic cells. Essential component of cell cytoskeleton; plays an important role in cytoplasmic streaming, cell shape determination, cell division, organelle movement and extension growth. This is considered as one of the vegetative actins which is involved in the regu…	2.85213e+10	3.48734e+10	2.80718e+10	3.47704e+10	3.15592e+10	3.77214e+09
	53	A0A0Q3IWK3	BRADI2g16271	BdiBd21-3.2G0213400	AT1G29930	chlorophyll A/B binding protein 1	Photosynthesis	Light-harvesting chlorophyll a/b-binding (LHC) protein family. The LHC functions as a light receptor, it captures and delivers excitation energy to photosystems with which it is closely associated	3.0232e+10	3.61658e+10	2.53366e+10	3.34339e+10	3.12921e+10	4.65233e+09
	54	I1GT42	BRADI1g23770	BdiBd21-3.1G0311000	AT5G19780	tubulin alpha-5	microtubules formation	Tubulin is the major constituent of microtubules. It binds two moles of GTP, one at an exchangeable site on the beta chain and one at a non-exchangeable site on the alpha chain.	2.97777e+10	3.30366e+10	26422401170	3.55209e+10	3.11894e+10	3.95352e+09
	55	I1I9Y4	BRADI3g44160	BdiBd21-3.3G0585400	AT1G56070	Elongation factor 2	protein biosynthesis	Catalyzes the GTP-dependent ribosomal translocation step during translation elongation. During this step, the ribosome changes from the pre-translocational (PRE) to the post-translocational (POST) state as the newly formed A-site-bound peptidyl-tRNA and P-site-bound deacylated tRNA move to the P and E sites, respectively. Catalyzes the coordinated movement of the two tRNA molecules, the mRNA and …	2.98784e+10	3.33611e+10	2.88904e+10	3.13448e+10	3.08687e+10	1.94362e+09
	56	I1I8C4	BRADI3g39620	BdiBd21-3.3G0522200	AT5G56000	HEAT SHOCK PROTEIN 81.4	stress/defense/immunity	Functions as a holding molecular chaperone (holdase) which stabilizes unfolding protein intermediates and rapidly releases them in an active form once stress has abated. Functions as a folding molecular chaperone (foldase) that assists the non-covalent folding of proteins in an ATP-dependent manner (PubMed:23827697). Molecular chaperone involved in R gene-mediated disease resistance. Required for…	2.6091e+10	2.94729e+10	2.73962e+10	2.74626e+10	2.76057e+10	1.39583e+09
	57	B3TNB9	BRADI1G78082	BdiBd21-3.1G075380	ATCG00280	photosystem II reaction center protein C	Photosynthesis	One of the components of the core complex of photosystem II (PSII). It binds chlorophyll and helps catalyze the primary light-induced photochemical processes of PSII. PSII is a light-driven water:plastoquinone oxidoreductase, using light energy to abstract electrons from H2O, generating O2 and a proton gradient subsequently used for ATP formation	2.58887e+10	2.95517e+10	2.28188e+10	2.86377e+10	2.67242e+10	3.03349e+09
	58	I1I8C1	BRADI3g39590	BdiBd21-3.3G0521900	AT5G56000	HEAT SHOCK PROTEIN 81.4	stress/defense/immunity	Functions as a holding molecular chaperone (holdase) which stabilizes unfolding protein intermediates and rapidly releases them in an active form once stress has abated. Functions as a folding molecular chaperone (foldase) that assists the non-covalent folding of proteins in an ATP-dependent manner (PubMed:23827697). Molecular chaperone involved in R gene-mediated disease resistance. Required for…	2.51582e+10	2.85855e+10	2.6258e+10	2.66681e+10	2.66674e+10	1.42879e+09
	59	I1GPT1	BRADI1g13090	BdiBd21-3.1G0174300	AT5G44340	tubulin beta chain 4	microtubules formation	Tubulin is the major constituent of microtubules. It binds two moles of GTP, one at an exchangeable site on the beta chain and one at a non-exchangeable site on the alpha chain.	2.44429e+10	2.84331e+10	2.29807e+10	2.99831e+10	2.646e+10	3.2904e+09
	60	I1I1F5	BRADI3g16530	BdiBd21-3.3G0222000	AT5G54160	O-methyltransferase 1	phenylpropanoid biosynthesis	O-methylation step	2.66569e+10	2.79425e+10	1.98705e+10	3.05836e+10	2.62634e+10	4.56464e+09
		The number (#) of the first column shows the position based on their average abundance ('Ave' column) of the corresponding protein out of a total of 11,417 proteins identified
		Grey shaded cells highlight duplicated Arabidopsis orhtologs
