# Supplementary material for: Proteomic and metabolic disturbances in lignin-modified Brachypodium distachyon
Source: Plant Cell. 2022 Jun 7;34(9):3339–63. doi: 10.1093/plcell/koac171 (PMC9421481; doi:10.1093/plcell/koac171)
Supplement: koac171_Supplementary_Data [file koac171_supplementary_data.zip › tpc.22.00295_SupplementalDS4.xlsx]

## Sheet: Data Set S4
	Supplemental Data. Barros et al. (2022). Proteomic and metabolic disturbances in lignin-modified Brachypodium distachyon. Plant Cell
	Supplemental Data Set S4. Overall protein abundance levels of PTAL, PAL, COMT and C3H/APX in several plant tissues and species obtained from published studies and our work
	Reference	group	species	tissue	protein	gene ID	rank #	Total proteins identified	ranking (%)	sorting criteria
	this work	monocot-grass	brachypodium	stem	C3H/APX1	Bradi1g65820	180	11416	1.57673	protein intensity
		monocot-grass	brachypodium	stem	COMT1	Bradi3g16530	67	11416	0.586896	protein intensity
		monocot-grass	brachypodium	stem	PAL1	Bradi3g49260	217	11416	1.90084	protein intensity
		monocot-grass	brachypodium	stem	PTAL1	Bradi3g49250	12	11416	0.105116	protein intensity
		monocot-grass	brachypodium	stem	HCT	Bradi5G14720	4945	11416	43.3164	protein intensity
		monocot-grass	brachypodium	stem	C3'H	Bradi2G21300	1999	11416	17.5105	protein intensity
		monocot-grass	brachypodium	stem	CSE	Bradi4G45360	9430	11416	82.6034	protein intensity
	Wu et al., 2016 [1]	monocot-grass	rice	leaf	C3H/APX1	Os03g17690	113	1892	5.97252	normalized spectral abundance factor
		monocot-grass	rice	leaf	COMT1	Os08g06100	818	1892	43.2347	normalized spectral abundance factor
		monocot-grass	rice	leaf	PAL1	Os04g43760	1105	1892	58.4038	normalized spectral abundance factor
		monocot-grass	rice	leaf	PTAL1	Os02g41630	555	1892	29.334	normalized spectral abundance factor
		monocot-grass	rice	leaf	HCT	Os04g42250	nd	1892	-	normalized spectral abundance factor
		monocot-grass	rice	leaf	C3'H	Os05g41440	nd	1892	-	normalized spectral abundance factor
		monocot-grass	rice	leaf	CSE	Os02g11720	nd	1892	-	normalized spectral abundance factor
	Wang et al., 2014 [2]	monocot-grass	rice	root	C3H/APX1	Os03g17690	19	627	3.0303	number of peptides
		monocot-grass	rice	root	COMT1	Os08g06100	31	627	4.94418	number of peptides
		monocot-grass	rice	root	PAL1	Os04g43760	21	627	3.34928	number of peptides
		monocot-grass	rice	root	PTAL1	Os02g41630	5	627	0.797448	number of peptides
		monocot-grass	rice	root	HCT	Os04g42250	nd	627	-	number of peptides
		monocot-grass	rice	root	C3'H	Os05g41440	387	627	61.7225	number of peptides
		monocot-grass	rice	root	CSE	Os02g11720	nd	627	-	number of peptides
	Lin et al., 2017 [3]	monocot-grass	rice	stem	C3H/APX1	Os03g17690	2	2547	0.0785238	protein intensity
		monocot-grass	rice	stem	COMT1	Os08g06100	5	2547	0.196309	protein intensity
		monocot-grass	rice	stem	PAL1	Os04g43760	45	2547	1.76678	protein intensity
		monocot-grass	rice	stem	PTAL1	Os02g41630	21	2547	0.824499	protein intensity
		monocot-grass	rice	stem	HCT	Os04g42250	2399	2547	94.1892	protein intensity
		monocot-grass	rice	stem	C3'H	Os05g41440	2277	2547	89.3993	protein intensity
		monocot-grass	rice	stem	CSE	Os02g11720	nd	2547	-	protein intensity
	Feng et al., 2017 [4]	monocot-grass	maize	leaf	C3H/APX1	GRMZM2G137839	155	4569	3.39243	protein intensity
		monocot-grass	maize	leaf	COMT1	AC196475	1320	4569	28.8903	protein intensity
		monocot-grass	maize	leaf	PAL1	GRMZM2G441347	4482	4569	98.0959	protein intensity
		monocot-grass	maize	leaf	PTAL1	GRMZM2G074604	3236	4569	70.8251	protein intensity
		monocot-grass	maize	leaf	HCT	GRMZM2G051005	nd	4569	–	protein intensity
		monocot-grass	maize	leaf	C3'H	GRMZM2G138074	nd	4569	–	protein intensity
		monocot-grass	maize	leaf	CSE	–	–	4569	–	protein intensity
	Marcon et al., 2015 [5]	monocot-grass	maize	root	C3H/APX1	GRMZM2G137839	806	11552	6.97715	number of peptides
		monocot-grass	maize	root	COMT1	AC196475	347	11552	3.00381	number of peptides
		monocot-grass	maize	root	PAL1	GRMZM2G441347	172	11552	1.48892	number of peptides
		monocot-grass	maize	root	PTAL1	GRMZM2G074604	110	11552	0.952216	number of peptides
		monocot-grass	maize	root	HCT	GRMZM2G051005	3834	11552	33.1891	number of peptides
		monocot-grass	maize	root	C3'H	GRMZM2G138074	5276	11552	45.6717	number of peptides
		monocot-grass	maize	root	CSE	–	–	11552	-	number of peptides
	Ye et al., 2016 [6]	monocot-grass	switchgrass	leaf	C3H/APX1	Pavir.2NG612001	149	5493	2.71254	number of peptides
	(drought induced stress)	monocot-grass	switchgrass	leaf	COMT1	Pavir.6KG071170	1812	5493	32.9874	number of peptides
		monocot-grass	switchgrass	leaf	PAL1	Pavir.7NG355500	3693	5493	67.231	number of peptides
		monocot-grass	switchgrass	leaf	PTAL1	Pavir.1NG356200	2316	5493	42.1628	number of peptides
		monocot-grass	switchgrass	leaf	HCT	Pavir.1KG378900	5339	5493	97.1964	number of peptides
		monocot-grass	switchgrass	leaf	C3'H	Pavir.3KG235800	nd	5493	-	number of peptides
		monocot-grass	switchgrass	leaf	CSE	Pavir.1KG122700	nd	5493	-	number of peptides
	Qiao et al., 2021 [7]	monocot-grass	switchgrass	root	C3H/APX1	Pavir.2NG612001	294	25467	1.15444	protein intensity
		monocot-grass	switchgrass	root	COMT1	Pavir.6KG071170	205	25467	0.804963	protein intensity
		monocot-grass	switchgrass	root	PAL1	Pavir.7NG355500	96	25467	0.376958	protein intensity
		monocot-grass	switchgrass	root	PTAL1	Pavir.1NG356200	69	25467	0.270939	protein intensity
		monocot-grass	switchgrass	root	HCT	Pavir.1KG378900	11142	25467	43.7507	protein intensity
		monocot-grass	switchgrass	root	C3'H	Pavir.3KG235800	1646	25467	6.46327	protein intensity
		monocot-grass	switchgrass	root	CSE	Pavir.1KG122700	23392	25467	91.8522	protein intensity
	Miller et al., 2017 [8]	dicot	arabidopsis	leaf	C3H/APX1	AT1G07890	137	1995	6.86717	protein intensity
		dicot	arabidopsis	leaf	CCoAOMT1	AT4G34050	1209	1995	60.6015	protein intensity
		dicot	arabidopsis	leaf	COMT1	AT5G54160	398	1995	19.9499	protein intensity
		dicot	arabidopsis	leaf	PAL2	AT2G37040	1514	1995	75.8897	protein intensity
		dicot	arabidopsis	leaf	HCT	AT5G48930	nd	1995	-	protein intensity
		dicot	arabidopsis	leaf	C3'H	AT2G40890	nd	1995	-	protein intensity
		dicot	arabidopsis	leaf	CSE	AT1G52760	nd	1995	-	protein intensity
	Li et al., 2016 [9]	dicot	arabidopsis	root	C3H/APX1	AT1G07890	23	5077	0.453023	protein intensity
		dicot	arabidopsis	root	CCoAOMT1	AT4G34050	211	5077	4.156	protein intensity
		dicot	arabidopsis	root	COMT1	AT5G54160	403	5077	7.93776	protein intensity
		dicot	arabidopsis	root	PAL2	AT2G37040	30	5077	0.5909	protein intensity
		dicot	arabidopsis	root	HCT	AT5G48930	868	5077	17.0967	protein intensity
		dicot	arabidopsis	root	C3'H	AT2G40890	633	5077	12.468	protein intensity
		dicot	arabidopsis	root	CSE	AT1G52760	680	5077	13.3937	protein intensity
	nd, not detected							average grass roots&stems =	1.70932
	–, not present							average grass leaves =	40.2702
	Reference:
1	Wu Y, Mirzaei M, Pascovici D, Chick JM, Atwell BJ, Haynes PA. Quantitative proteomic analysis of two different rice varieties reveals that drought tolerance is correlated with reduced abundance of photosynthetic machinery and increased abundance of ClpD1 protease. Journal of proteomics. 2016 Jun 30;143:73-82.
2	Wang ZQ, Xu XY, Gong QQ, Xie C, Fan W, Yang JL, Lin QS, Zheng SJ. Root proteome of rice studied by iTRAQ provides integrated insight into aluminum stress tolerance mechanisms in plants. Journal of Proteomics. 2014 Feb 26;98:189-205.
3	Lin F, Williams BJ, Thangella PA, Ladak A, Schepmoes AA, Olivos HJ, Zhao K, Callister SJ, Bartley LE. Proteomics coupled with metabolite and cell wall profiling reveal metabolic processes of a developing rice stem internode. Frontiers in plant science. 2017 Jul 13;8:1134.
4	Feng D, Wang Y, Lu T, Zhang Z, Han X. Proteomics analysis reveals a dynamic diurnal pattern of photosynthesis-related pathways in maize leaves. PloS one. 2017 Jul 21;12(7):e0180670.
5	Marcon C, Malik WA, Walley JW, Shen Z, Paschold A, Smith LG, Piepho HP, Briggs SP, Hochholdinger F. A high-resolution tissue-specific proteome and phosphoproteome atlas of maize primary roots reveals functional gradients along the root axes. Plant Physiology. 2015 May 1;168(1):233-46.
6	Ye Z, Sangireddy S, Okekeogbu I, Zhou S, Yu CL, Hui D, Howe KJ, Fish T, Thannhauser TW. Drought-induced leaf proteome changes in switchgrass seedlings. International journal of molecular sciences. 2016 Aug;17(8):1251.
7	Qiao Z, Yates TB, Shrestha HK, Engle NL, Flanagan A, Morrell-Falvey JL, Sun Y, Tschaplinski TJ, Abraham PE, Labbé J, Wang ZY et al., (2021) Towards engineering ectomycorrhization into switchgrass bioenergy crops via a lectin receptor-like kinase. Plant Biotechnology Journal 19: 2454-2568.
8	Miller MA, O’Cualain R, Selley J, Knight D, Karim MF, Hubbard SJ, Johnson GN. Dynamic acclimation to high light in Arabidopsis thaliana involves widespread reengineering of the leaf proteome. Frontiers in plant science. 2017 Jul 20;8:1239.
9	Li S, Yamada M, Han X, Ohler U, Benfey PN. High-resolution expression map of the Arabidopsis root reveals alternative splicing and lincRNA regulation. Developmental cell. 2016 Nov 21;39(4):508-22.
