# Supplementary material for: Proteomic and metabolic disturbances in lignin-modified Brachypodium distachyon
Source: Plant Cell. 2022 Jun 7;34(9):3339–63. doi: 10.1093/plcell/koac171 (PMC9421481; doi:10.1093/plcell/koac171)
Supplement: koac171_Supplementary_Data [file koac171_supplementary_data.zip › tpc.22.00295_SupplementalDS5.xlsx]

## Sheet: Fig 1B
Supplemental Data. Barros et al. (2022). Proteomic and metabolic disturbances in lignin-modified Brachypodium distachyon. Plant Cell
Supplemental Data Set S5. ANOVA and t-test results.
FIGURE 1B
THIOACIDOLYSIS
Number of families	1
Number of comparisons per family	5
Alpha	0.05
Dunnett's multiple comparisons test	Mean Diff.	95.00% CI of diff.	Significant?	Summary	Adjusted P Value	A-?
Wild type vs. BdPAL2i	54.34	37.11 to 71.57	Yes	****	<0.0001	B	BdPAL2i
Wild type vs. BdPTAL1i	108.1	89.09 to 127.2	Yes	****	<0.0001	C	BdPTAL1i
Wild type vs. BdC4H1i	89	71.77 to 106.2	Yes	****	<0.0001	D	BdC4H1i
Wild type vs. BdC3'H1i	82.53	66.10 to 98.96	Yes	****	<0.0001	E	BdC3'H1i
Wild type vs. BdHCT1i	100.7	79.60 to 121.7	Yes	****	<0.0001	F	BdHCT1i
Test details	Mean 1	Mean 2	Mean Diff.	SE of diff.	n1	n2	q	DF
Wild type vs. BdPAL2i	154.8	100.4	54.34	6.59	16	11	8.246	59
Wild type vs. BdPTAL1i	154.8	46.61	108.1	7.286	16	8	14.84	59
Wild type vs. BdC4H1i	154.8	65.75	89	6.59	16	11	13.51	59
Wild type vs. BdC3'H1i	154.8	72.22	82.53	6.283	16	13	13.14	59
Wild type vs. BdHCT1i	154.8	54.08	100.7	8.055	16	6	12.5	59
H-LIGNIN
Number of families	1
Number of comparisons per family	5
Alpha	0.05
Dunnett's multiple comparisons test	Mean Diff.	95.00% CI of diff.	Significant?	Summary	Adjusted P Value	A-?
Wild type vs. BdPAL2i	-1.094	-1.962 to -0.2252	Yes	**	0.0079	B	BdPAL2i
Wild type vs. BdPTAL1i	-2.705	-3.629 to -1.781	Yes	****	<0.0001	C	BdPTAL1i
Wild type vs. BdC4H1i	-1.639	-2.508 to -0.7707	Yes	****	<0.0001	D	BdC4H1i
Wild type vs. BdC3'H1i	-3.64	-4.468 to -2.812	Yes	****	<0.0001	E	BdC3'H1i
Wild type vs. BdHCT1i	-5.722	-6.727 to -4.717	Yes	****	<0.0001	F	BdHCT1i
Test details	Mean 1	Mean 2	Mean Diff.	SE of diff.	n1	n2	q	DF
Wild type vs. BdPAL2i	2.606	3.7	-1.094	0.3328	16	11	3.287	61
Wild type vs. BdPTAL1i	2.606	5.311	-2.705	0.354	16	9	7.641	61
Wild type vs. BdC4H1i	2.606	4.245	-1.639	0.3328	16	11	4.926	61
Wild type vs. BdC3'H1i	2.606	6.246	-3.64	0.3172	16	13	11.47	61
Wild type vs. BdHCT1i	2.606	8.329	-5.722	0.385	16	7	14.86	61
G-LIGNIN
Number of families	1
Number of comparisons per family	5
Alpha	0.05
Dunnett's multiple comparisons test	Mean Diff.	95.00% CI of diff.	Significant?	Summary	Adjusted P Value	A-?
Wild type vs. BdPAL2i	0.1062	-1.580 to 1.793	No	ns	0.9998	B	BdPAL2i
Wild type vs. BdPTAL1i	-2.26	-4.054 to -0.4665	Yes	**	0.0079	C	BdPTAL1i
Wild type vs. BdC4H1i	-2.194	-3.880 to -0.5074	Yes	**	0.0058	D	BdC4H1i
Wild type vs. BdC3'H1i	2.091	0.4832 to 3.699	Yes	**	0.0058	E	BdC3'H1i
Wild type vs. BdHCT1i	6.806	4.855 to 8.757	Yes	****	<0.0001	F	BdHCT1i
Test details	Mean 1	Mean 2	Mean Diff.	SE of diff.	n1	n2	q	DF
Wild type vs. BdPAL2i	39.71	39.6	0.1062	0.6461	16	11	0.1644	61
Wild type vs. BdPTAL1i	39.71	41.97	-2.26	0.6873	16	9	3.289	61
Wild type vs. BdC4H1i	39.71	41.9	-2.194	0.6461	16	11	3.395	61
Wild type vs. BdC3'H1i	39.71	37.62	2.091	0.6159	16	13	3.395	61
Wild type vs. BdHCT1i	39.71	32.9	6.806	0.7475	16	7	9.105	61
S-LIGNIN
Number of families	1
Number of comparisons per family	5
Alpha	0.05
Dunnett's multiple comparisons test	Mean Diff.	95.00% CI of diff.	Significant?	Summary	Adjusted P Value	A-?
Wild type vs. BdPAL2i	1.022	-0.8505 to 2.894	No	ns	0.5142	B	BdPAL2i
Wild type vs. BdPTAL1i	4.979	2.988 to 6.971	Yes	****	<0.0001	C	BdPTAL1i
Wild type vs. BdC4H1i	3.894	2.022 to 5.766	Yes	****	<0.0001	D	BdC4H1i
Wild type vs. BdC3'H1i	1.574	-0.2107 to 3.359	No	ns	0.1036	E	BdC3'H1i
Wild type vs. BdHCT1i	-1.045	-3.211 to 1.121	No	ns	0.6313	F	BdHCT1i
Test details	Mean 1	Mean 2	Mean Diff.	SE of diff.	n1	n2	q	DF
Wild type vs. BdPAL2i	57.71	56.69	1.022	0.7173	16	11	1.424	61
Wild type vs. BdPTAL1i	57.71	52.73	4.979	0.763	16	9	6.525	61
Wild type vs. BdC4H1i	57.71	53.82	3.894	0.7173	16	11	5.429	61
Wild type vs. BdC3'H1i	57.71	56.14	1.574	0.6838	16	13	2.302	61
Wild type vs. BdHCT1i	57.71	58.76	-1.045	0.8299	16	7	1.259	61
S-to-G RATIO
Number of families	1
Number of comparisons per family	5
Alpha	0.05
Dunnett's multiple comparisons test	Mean Diff.	95.00% CI of diff.	Significant?	Summary	Adjusted P Value	A-?
Wild type vs. BdPAL2i	0.01835	-0.09177 to 0.1285	No	ns	0.9932	B	BdPAL2i
Wild type vs. BdPTAL1i	0.1978	0.08070 to 0.3150	Yes	***	0.0002	C	BdPTAL1i
Wild type vs. BdC4H1i	0.1674	0.05732 to 0.2776	Yes	***	0.001	D	BdC4H1i
Wild type vs. BdC3'H1i	-0.04438	-0.1494 to 0.06061	No	ns	0.7399	E	BdC3'H1i
Wild type vs. BdHCT1i	-0.3358	-0.4632 to -0.2084	Yes	****	<0.0001	F	BdHCT1i
Test details	Mean 1	Mean 2	Mean Diff.	SE of diff.	n1	n2	q	DF
Wild type vs. BdPAL2i	1.456	1.437	0.01835	0.04219	16	11	0.435	61
Wild type vs. BdPTAL1i	1.456	1.258	0.1978	0.04488	16	9	4.408	61
Wild type vs. BdC4H1i	1.456	1.288	0.1674	0.04219	16	11	3.969	61
Wild type vs. BdC3'H1i	1.456	1.5	-0.04438	0.04022	16	13	1.103	61
Wild type vs. BdHCT1i	1.456	1.791	-0.3358	0.04881	16	7	6.879	61
ACETYL BROMIDE
Number of families	1
Number of comparisons per family	5
Alpha	0.05
Dunnett's multiple comparisons test	Mean Diff.	95.00% CI of diff.	Significant?	Summary	Adjusted P Value	A-?
Wild type vs. BdPAL2i	62.81	19.67 to 105.9	Yes	**	0.0026	B	BdPAL2i
Wild type vs. BdPTAL1i	173.2	128.0 to 218.4	Yes	****	<0.0001	C	BdPTAL1i
Wild type vs. BdC4H1i	154.9	109.7 to 200.2	Yes	****	<0.0001	D	BdC4H1i
Wild type vs. BdC3'H1i	77.62	34.48 to 120.8	Yes	***	0.0002	E	BdC3'H1i
Wild type vs. BdHCT1i	98.2	55.06 to 141.3	Yes	****	<0.0001	F	BdHCT1i
Test details	Mean 1	Mean 2	Mean Diff.	SE of diff.	n1	n2	q	DF
Wild type vs. BdPAL2i	231.9	169.1	62.81	16.13	6	6	3.893	28
Wild type vs. BdPTAL1i	231.9	58.68	173.2	16.92	6	5	10.24	28
Wild type vs. BdC4H1i	231.9	76.96	154.9	16.92	6	5	9.156	28
Wild type vs. BdC3'H1i	231.9	154.3	77.62	16.13	6	6	4.811	28
Wild type vs. BdHCT1i	231.9	133.7	98.2	16.13	6	6	6.087	28

## Sheet: Fig 2
Supplemental Data Set S5. ANOVA and t-test results
FIGURE 2
CINNAMATE
Number of families	1
Number of comparisons per family	5
Alpha	0.05
Dunnett's multiple comparisons test	Mean Diff.	95.00% CI of diff.	Significant?	Summary	Adjusted P Value	A-?
Wild type vs. BdPAL2i	0	-0.2833 to 0.2833	No	ns	>0.9999	B	BdPAL2i
Wild type vs. BdPTAL1i	-1.133	-1.417 to -0.8500	Yes	****	<0.0001	C	BdPTAL1i
Wild type vs. BdC4H1i	-0.5	-0.7833 to -0.2167	Yes	**	0.0011	D	BdC4H1i
Wild type vs. BdC3'H1i	0.1333	-0.1500 to 0.4167	No	ns	0.5402	E	BdC3'H1i
Wild type vs. BdHCT1i	0.06667	-0.2167 to 0.3500	No	ns	0.9334	F	BdHCT1i
Test details	Mean 1	Mean 2	Mean Diff.	SE of diff.	n1	n2	q	DF
Wild type vs. BdPAL2i	0.3667	0.3667	0	0.09766	3	3	0	12
Wild type vs. BdPTAL1i	0.3667	1.5	-1.133	0.09766	3	3	11.61	12
Wild type vs. BdC4H1i	0.3667	0.8667	-0.5	0.09766	3	3	5.12	12
Wild type vs. BdC3'H1i	0.3667	0.2333	0.1333	0.09766	3	3	1.365	12
Wild type vs. BdHCT1i	0.3667	0.3	0.06667	0.09766	3	3	0.6827	12
COUMARATE
Number of families	1
Number of comparisons per family	5
Alpha	0.05
Dunnett's multiple comparisons test	Mean Diff.	95.00% CI of diff.	Significant?	Summary	Adjusted P Value	A-?
Wild type vs. BdPAL2i	368.3	-624.4 to 1361	No	ns	0.7269	B	BdPAL2i
Wild type vs. BdPTAL1i	-268.2	-1261 to 724.4	No	ns	0.8922	C	BdPTAL1i
Wild type vs. BdC4H1i	-744.2	-1737 to 248.5	No	ns	0.1712	D	BdC4H1i
Wild type vs. BdC3'H1i	-1149	-2142 to -156.2	Yes	*	0.0223	E	BdC3'H1i
Wild type vs. BdHCT1i	-33.77	-1026 to 958.9	No	ns	0.9999	F	BdHCT1i
Test details	Mean 1	Mean 2	Mean Diff.	SE of diff.	n1	n2	q	DF
Wild type vs. BdPAL2i	2073	1705	368.3	342.1	3	3	1.076	12
Wild type vs. BdPTAL1i	2073	2341	-268.2	342.1	3	3	0.784	12
Wild type vs. BdC4H1i	2073	2817	-744.2	342.1	3	3	2.175	12
Wild type vs. BdC3'H1i	2073	3222	-1149	342.1	3	3	3.358	12
Wild type vs. BdHCT1i	2073	2107	-33.77	342.1	3	3	0.09869	12
CAFFEATE
Number of families	1
Number of comparisons per family	2
Alpha	0.05
Dunnett's multiple comparisons test	Mean Diff.	95.00% CI of diff.	Significant?	Summary	Adjusted P Value	A-?
Wild type vs. BdC4H1i	0.04	-0.1789 to 0.2589	No	ns	0.8268	D	BdC4H1i
Wild type vs. BdC3'H1i	0.07333	-0.1455 to 0.2922	No	ns	0.5621	E	BdC3'H1i
Test details	Mean 1	Mean 2	Mean Diff.	SE of diff.	n1	n2	q	DF
Wild type vs. BdC4H1i	0.1367	0.09667	0.04	0.07645	3	3	0.5232	6
Wild type vs. BdC3'H1i	0.1367	0.06333	0.07333	0.07645	3	3	0.9592	6
FERULATE
Number of families	1
Number of comparisons per family	5
Alpha	0.05
Dunnett's multiple comparisons test	Mean Diff.	95.00% CI of diff.	Significant?	Summary	Adjusted P Value	A-?
Wild type vs. BdPAL2i	-2	-13.77 to 9.765	No	ns	0.9814	B	BdPAL2i
Wild type vs. BdPTAL1i	-4.333	-16.10 to 7.432	No	ns	0.7318	C	BdPTAL1i
Wild type vs. BdC4H1i	-13	-24.77 to -1.235	Yes	*	0.0292	D	BdC4H1i
Wild type vs. BdC3'H1i	-15.67	-27.43 to -3.901	Yes	**	0.0091	E	BdC3'H1i
Wild type vs. BdHCT1i	-1.667	-13.43 to 10.10	No	ns	0.9917	F	BdHCT1i
Test details	Mean 1	Mean 2	Mean Diff.	SE of diff.	n1	n2	q	DF
Wild type vs. BdPAL2i	9	11	-2	4.055	3	3	0.4932	12
Wild type vs. BdPTAL1i	9	13.33	-4.333	4.055	3	3	1.069	12
Wild type vs. BdC4H1i	9	22	-13	4.055	3	3	3.206	12
Wild type vs. BdC3'H1i	9	24.67	-15.67	4.055	3	3	3.863	12
Wild type vs. BdHCT1i	9	10.67	-1.667	4.055	3	3	0.411	12
5H-FERULATE
Number of families	1
Number of comparisons per family	5
Alpha	0.05
Dunnett's multiple comparisons test	Mean Diff.	95.00% CI of diff.	Significant?	Summary	Adjusted P Value	A-?
Wild type vs. BdPAL2i	0.4015	0.1891 to 0.6139	Yes	***	0.0006	B	BdPAL2i
Wild type vs. BdPTAL1i	0.4653	0.2529 to 0.6777	Yes	***	0.0002	C	BdPTAL1i
Wild type vs. BdC4H1i	0.2075	-0.004833 to 0.4199	No	ns	0.0561	D	BdC4H1i
Wild type vs. BdC3'H1i	0.2657	0.05333 to 0.4781	Yes	*	0.0138	E	BdC3'H1i
Wild type vs. BdHCT1i	0.2804	0.06801 to 0.4928	Yes	**	0.0097	F	BdHCT1i
Test details	Mean 1	Mean 2	Mean Diff.	SE of diff.	n1	n2	q	DF
Wild type vs. BdPAL2i	0.5546	0.1531	0.4015	0.0732	3	3	5.485	12
Wild type vs. BdPTAL1i	0.5546	0.08929	0.4653	0.0732	3	3	6.357	12
Wild type vs. BdC4H1i	0.5546	0.3471	0.2075	0.0732	3	3	2.835	12
Wild type vs. BdC3'H1i	0.5546	0.2889	0.2657	0.0732	3	3	3.63	12
Wild type vs. BdHCT1i	0.5546	0.2742	0.2804	0.0732	3	3	3.83	12
SINAPATE
Number of families	1
Number of comparisons per family	5
Alpha	0.05
Dunnett's multiple comparisons test	Mean Diff.	95.00% CI of diff.	Significant?	Summary	Adjusted P Value	A-?
Wild type vs. BdPAL2i	0.24	-0.3593 to 0.8393	No	ns	0.6715	B	BdPAL2i
Wild type vs. BdPTAL1i	0.06667	-0.5326 to 0.6659	No	ns	0.9968	C	BdPTAL1i
Wild type vs. BdC4H1i	0	-0.5993 to 0.5993	No	ns	>0.9999	D	BdC4H1i
Wild type vs. BdC3'H1i	-0.03	-0.6293 to 0.5693	No	ns	0.9998	E	BdC3'H1i
Wild type vs. BdHCT1i	-0.03	-0.6293 to 0.5693	No	ns	0.9998	F	BdHCT1i
Test details	Mean 1	Mean 2	Mean Diff.	SE of diff.	n1	n2	q	DF
Wild type vs. BdPAL2i	0.3467	0.1067	0.24	0.2066	3	3	1.162	12
Wild type vs. BdPTAL1i	0.3467	0.28	0.06667	0.2066	3	3	0.3228	12
Wild type vs. BdC4H1i	0.3467	0.3467	0	0.2066	3	3	0	12
Wild type vs. BdC3'H1i	0.3467	0.3767	-0.03	0.2066	3	3	0.1452	12
Wild type vs. BdHCT1i	0.3467	0.3767	-0.03	0.2066	3	3	0.1452	12
p-COUMARALDEHYDE
Number of families	1
Number of comparisons per family	5
Alpha	0.05
Dunnett's multiple comparisons test	Mean Diff.	95.00% CI of diff.	Significant?	Summary	Adjusted P Value	A-?
Wild type vs. BdPAL2i	0.04667	-0.04525 to 0.1386	No	ns	0.4744	B	BdPAL2i
Wild type vs. BdPTAL1i	0.03	-0.06192 to 0.1219	No	ns	0.8065	C	BdPTAL1i
Wild type vs. BdC4H1i	-0.006667	-0.09858 to 0.08525	No	ns	0.9997	D	BdC4H1i
Wild type vs. BdC3'H1i	-0.3267	-0.4186 to -0.2347	Yes	****	<0.0001	E	BdC3'H1i
Wild type vs. BdHCT1i	-0.06333	-0.1553 to 0.02858	No	ns	0.226	F	BdHCT1i
Test details	Mean 1	Mean 2	Mean Diff.	SE of diff.	n1	n2	q	DF
Wild type vs. BdPAL2i	0.4733	0.4267	0.04667	0.03168	3	3	1.473	12
Wild type vs. BdPTAL1i	0.4733	0.4433	0.03	0.03168	3	3	0.9469	12
Wild type vs. BdC4H1i	0.4733	0.48	-0.006667	0.03168	3	3	0.2104	12
Wild type vs. BdC3'H1i	0.4733	0.8	-0.3267	0.03168	3	3	10.31	12
Wild type vs. BdHCT1i	0.4733	0.5367	-0.06333	0.03168	3	3	1.999	12
p-COUMARYL ALCOHOL
Number of families	1
Number of comparisons per family	5
Alpha	0.05
Dunnett's multiple comparisons test	Mean Diff.	95.00% CI of diff.	Significant?	Summary	Adjusted P Value	A-?
Wild type vs. BdPAL2i	0.4067	0.2762 to 0.5371	Yes	****	<0.0001	B	BdPAL2i
Wild type vs. BdPTAL1i	0.47	0.3395 to 0.6005	Yes	****	<0.0001	C	BdPTAL1i
Wild type vs. BdC4H1i	0.4067	0.2762 to 0.5371	Yes	****	<0.0001	D	BdC4H1i
Wild type vs. BdC3'H1i	0.01333	-0.1171 to 0.1438	No	ns	0.9981	E	BdC3'H1i
Wild type vs. BdHCT1i	0.4	0.2695 to 0.5305	Yes	****	<0.0001	F	BdHCT1i
Test details	Mean 1	Mean 2	Mean Diff.	SE of diff.	n1	n2	q	DF
Wild type vs. BdPAL2i	0.58	0.1733	0.4067	0.04497	3	3	9.043	12
Wild type vs. BdPTAL1i	0.58	0.11	0.47	0.04497	3	3	10.45	12
Wild type vs. BdC4H1i	0.58	0.1733	0.4067	0.04497	3	3	9.043	12
Wild type vs. BdC3'H1i	0.58	0.5667	0.01333	0.04497	3	3	0.2965	12
Wild type vs. BdHCT1i	0.58	0.18	0.4	0.04497	3	3	8.895	12
p-COUMAROYL SHIKIMATE
Number of families	1
Number of comparisons per family	5
Alpha	0.05
Dunnett's multiple comparisons test	Mean Diff.	95.00% CI of diff.	Significant?	Summary	Adjusted P Value	A-?
Wild type vs. BdPAL2i	0	-22.01 to 22.01	No	ns	>0.9999	B	BdPAL2i
Wild type vs. BdPTAL1i	0.1667	-21.85 to 22.18	No	ns	>0.9999	C	BdPTAL1i
Wild type vs. BdC4H1i	-1.233	-23.25 to 20.78	No	ns	0.9997	D	BdC4H1i
Wild type vs. BdC3'H1i	-541.2	-563.2 to -519.2	Yes	****	<0.0001	E	BdC3'H1i
Wild type vs. BdHCT1i	0.4	-21.61 to 22.41	No	ns	>0.9999	F	BdHCT1i
Test details	Mean 1	Mean 2	Mean Diff.	SE of diff.	n1	n2	q	DF
Wild type vs. BdPAL2i	1.5	1.5	0	7.587	3	3	0	12
Wild type vs. BdPTAL1i	1.5	1.333	0.1667	7.587	3	3	0.02197	12
Wild type vs. BdC4H1i	1.5	2.733	-1.233	7.587	3	3	0.1626	12
Wild type vs. BdC3'H1i	1.5	542.7	-541.2	7.587	3	3	71.33	12
Wild type vs. BdHCT1i	1.5	1.1	0.4	7.587	3	3	0.05272	12
CAFFEOYL SHIKIMATE
Number of families	1
Number of comparisons per family	5
Alpha	0.05
Dunnett's multiple comparisons test	Mean Diff.	95.00% CI of diff.	Significant?	Summary	Adjusted P Value	A-?
Wild type vs. BdPAL2i	0.01667	-3.407 to 3.440	No	ns	>0.9999	B	BdPAL2i
Wild type vs. BdPTAL1i	-0.02333	-3.447 to 3.400	No	ns	>0.9999	C	BdPTAL1i
Wild type vs. BdC4H1i	-0.16	-3.583 to 3.263	No	ns	0.9998	D	BdC4H1i
Wild type vs. BdC3'H1i	-15.18	-18.61 to -11.76	Yes	****	<0.0001	E	BdC3'H1i
Wild type vs. BdHCT1i	-0.003333	-3.427 to 3.420	No	ns	>0.9999	F	BdHCT1i
Test details	Mean 1	Mean 2	Mean Diff.	SE of diff.	n1	n2	q	DF
Wild type vs. BdPAL2i	0.03333	0.01667	0.01667	1.18	3	3	0.01412	12
Wild type vs. BdPTAL1i	0.03333	0.05667	-0.02333	1.18	3	3	0.01977	12
Wild type vs. BdC4H1i	0.03333	0.1933	-0.16	1.18	3	3	0.1356	12
Wild type vs. BdC3'H1i	0.03333	15.22	-15.18	1.18	3	3	12.87	12
Wild type vs. BdHCT1i	0.03333	0.03667	-0.003333	1.18	3	3	0.002825	12
CONIFERALDEHYDE
Number of families	1
Number of comparisons per family	5
Alpha	0.05
Dunnett's multiple comparisons test	Mean Diff.	95.00% CI of diff.	Significant?	Summary	Adjusted P Value	A-?
Wild type vs. BdPAL2i	0.7733	0.1257 to 1.421	Yes	*	0.0185	B	BdPAL2i
Wild type vs. BdPTAL1i	0.7267	0.07907 to 1.374	Yes	*	0.0267	C	BdPTAL1i
Wild type vs. BdC4H1i	-0.01333	-0.6609 to 0.6343	No	ns	>0.9999	D	BdC4H1i
Wild type vs. BdC3'H1i	0.7333	0.08573 to 1.381	Yes	*	0.0254	E	BdC3'H1i
Wild type vs. BdHCT1i	0.6433	-0.004266 to 1.291	No	*	0.0517	F	BdHCT1i
Test details	Mean 1	Mean 2	Mean Diff.	SE of diff.	n1	n2	q	DF
Wild type vs. BdPAL2i	2.773	2	0.7733	0.2232	3	3	3.465	12
Wild type vs. BdPTAL1i	2.773	2.047	0.7267	0.2232	3	3	3.256	12
Wild type vs. BdC4H1i	2.773	2.787	-0.01333	0.2232	3	3	0.05973	12
Wild type vs. BdC3'H1i	2.773	2.04	0.7333	0.2232	3	3	3.285	12
Wild type vs. BdHCT1i	2.773	2.13	0.6433	0.2232	3	3	2.882	12
CONIFERYL ALCOHOL
Number of families	1
Number of comparisons per family	5
Alpha	0.05
Dunnett's multiple comparisons test	Mean Diff.	95.00% CI of diff.	Significant?	Summary	Adjusted P Value	A-?
Wild type vs. BdPAL2i	9.65	2.020 to 17.28	Yes	*	0.0128	B	BdPAL2i
Wild type vs. BdPTAL1i	9.183	1.554 to 16.81	Yes	*	0.0176	C	BdPTAL1i
Wild type vs. BdC4H1i	-7.317	-14.95 to 0.3130	No	ns	0.0616	D	BdC4H1i
Wild type vs. BdC3'H1i	4.65	-2.980 to 12.28	No	ns	0.3189	E	BdC3'H1i
Wild type vs. BdHCT1i	6.45	-1.180 to 14.08	No	ns	0.1084	F	BdHCT1i
Test details	Mean 1	Mean 2	Mean Diff.	SE of diff.	n1	n2	q	DF
Wild type vs. BdPAL2i	14.65	5	9.65	2.63	3	3	3.67	12
Wild type vs. BdPTAL1i	14.65	5.467	9.183	2.63	3	3	3.492	12
Wild type vs. BdC4H1i	14.65	21.97	-7.317	2.63	3	3	2.782	12
Wild type vs. BdC3'H1i	14.65	10	4.65	2.63	3	3	1.768	12
Wild type vs. BdHCT1i	14.65	8.2	6.45	2.63	3	3	2.453	12
SINAPALDEHYDE
Number of families	1
Number of comparisons per family	5
Alpha	0.05
Dunnett's multiple comparisons test	Mean Diff.	95.00% CI of diff.	Significant?	Summary	Adjusted P Value	A-?
Wild type vs. BdPAL2i	0.07	-0.02988 to 0.1699	No	ns	0.2143	B	BdPAL2i
Wild type vs. BdPTAL1i	0.2367	0.1368 to 0.3365	Yes	****	<0.0001	C	BdPTAL1i
Wild type vs. BdC4H1i	0.05667	-0.04322 to 0.1565	No	ns	0.3783	D	BdC4H1i
Wild type vs. BdC3'H1i	0.04333	-0.05655 to 0.1432	No	ns	0.6084	E	BdC3'H1i
Wild type vs. BdHCT1i	0.07667	-0.02322 to 0.1765	No	ns	0.1574	F	BdHCT1i
Test details	Mean 1	Mean 2	Mean Diff.	SE of diff.	n1	n2	q	DF
Wild type vs. BdPAL2i	0.4333	0.3633	0.07	0.03443	3	3	2.033	12
Wild type vs. BdPTAL1i	0.4333	0.1967	0.2367	0.03443	3	3	6.875	12
Wild type vs. BdC4H1i	0.4333	0.3767	0.05667	0.03443	3	3	1.646	12
Wild type vs. BdC3'H1i	0.4333	0.39	0.04333	0.03443	3	3	1.259	12
Wild type vs. BdHCT1i	0.4333	0.3567	0.07667	0.03443	3	3	2.227	12
SINAPYL ALCOHOL
Number of families	1
Number of comparisons per family	5
Alpha	0.05
Dunnett's multiple comparisons test	Mean Diff.	95.00% CI of diff.	Significant?	Summary	Adjusted P Value	A-?
Wild type vs. BdPAL2i	1.927	1.080 to 2.773	Yes	***	0.0001	B	BdPAL2i
Wild type vs. BdPTAL1i	2.017	1.170 to 2.863	Yes	****	<0.0001	C	BdPTAL1i
Wild type vs. BdC4H1i	2.137	1.290 to 2.983	Yes	****	<0.0001	D	BdC4H1i
Wild type vs. BdC3'H1i	1.67	0.8236 to 2.516	Yes	***	0.0004	E	BdC3'H1i
Wild type vs. BdHCT1i	1.55	0.7036 to 2.396	Yes	***	0.0008	F	BdHCT1i
Test details	Mean 1	Mean 2	Mean Diff.	SE of diff.	n1	n2	q	DF
Wild type vs. BdPAL2i	2.62	0.6933	1.927	0.2917	3	3	6.605	12
Wild type vs. BdPTAL1i	2.62	0.6033	2.017	0.2917	3	3	6.913	12
Wild type vs. BdC4H1i	2.62	0.4833	2.137	0.2917	3	3	7.324	12
Wild type vs. BdC3'H1i	2.62	0.95	1.67	0.2917	3	3	5.725	12
Wild type vs. BdHCT1i	2.62	1.07	1.55	0.2917	3	3	5.313	12
TRICIN
Number of families	1
Number of comparisons per family	5
Alpha	0.05
Dunnett's multiple comparisons test	Mean Diff.	95.00% CI of diff.	Significant?	Summary	Adjusted P Value	A-?
Wild type vs. BdPAL2i	38.23	14.72 to 61.75	Yes	**	0.0021	B	BdPAL2i
Wild type vs. BdPTAL1i	78.33	54.82 to 101.8	Yes	****	<0.0001	C	BdPTAL1i
Wild type vs. BdC4H1i	45.3	21.79 to 68.81	Yes	***	0.0005	D	BdC4H1i
Wild type vs. BdC3'H1i	-49.83	-73.35 to -26.32	Yes	***	0.0002	E	BdC3'H1i
Wild type vs. BdHCT1i	35.8	12.29 to 59.31	Yes	**	0.0035	F	BdHCT1i
Test details	Mean 1	Mean 2	Mean Diff.	SE of diff.	n1	n2	q	DF
Wild type vs. BdPAL2i	269.6	231.4	38.23	8.105	3	3	4.717	12
Wild type vs. BdPTAL1i	269.6	191.3	78.33	8.105	3	3	9.665	12
Wild type vs. BdC4H1i	269.6	224.3	45.3	8.105	3	3	5.589	12
Wild type vs. BdC3'H1i	269.6	319.5	-49.83	8.105	3	3	6.149	12
Wild type vs. BdHCT1i	269.6	233.8	35.8	8.105	3	3	4.417	12
APIGENIN
Number of families	1
Number of comparisons per family	5
Alpha	0.05
Dunnett's multiple comparisons test	Mean Diff.	95.00% CI of diff.	Significant?	Summary	Adjusted P Value	A-?
Wild type vs. BdPAL2i	1.333	-0.1238 to 2.790	No	ns	0.0767	B	BdPAL2i
Wild type vs. BdPTAL1i	1.133	-0.3238 to 2.590	No	ns	0.15	C	BdPTAL1i
Wild type vs. BdC4H1i	4.4	2.943 to 5.857	Yes	****	<0.0001	D	BdC4H1i
Wild type vs. BdC3'H1i	-0.06667	-1.524 to 1.390	No	ns	0.9998	E	BdC3'H1i
Wild type vs. BdHCT1i	3.2	1.743 to 4.657	Yes	***	0.0002	F	BdHCT1i
Test details	Mean 1	Mean 2	Mean Diff.	SE of diff.	n1	n2	q	DF
Wild type vs. BdPAL2i	10.23	8.9	1.333	0.5022	3	3	2.655	12
Wild type vs. BdPTAL1i	10.23	9.1	1.133	0.5022	3	3	2.257	12
Wild type vs. BdC4H1i	10.23	5.833	4.4	0.5022	3	3	8.761	12
Wild type vs. BdC3'H1i	10.23	10.3	-0.06667	0.5022	3	3	0.1327	12
Wild type vs. BdHCT1i	10.23	7.033	3.2	0.5022	3	3	6.372	12
ISOVITEXIN
Number of families	1
Number of comparisons per family	5
Alpha	0.05
Dunnett's multiple comparisons test	Mean Diff.	95.00% CI of diff.	Significant?	Summary	Adjusted P Value	A-?
Wild type vs. BdPAL2i	0.3767	0.1950 to 0.5584	Yes	***	0.0003	B	BdPAL2i
Wild type vs. BdPTAL1i	0.3	0.1183 to 0.4817	Yes	**	0.0018	C	BdPTAL1i
Wild type vs. BdC4H1i	0.2467	0.06496 to 0.4284	Yes	**	0.008	D	BdC4H1i
Wild type vs. BdC3'H1i	-0.01333	-0.1950 to 0.1684	No	ns	0.9997	E	BdC3'H1i
Wild type vs. BdHCT1i	0.15	-0.03170 to 0.3317	No	ns	0.1193	F	BdHCT1i
Test details	Mean 1	Mean 2	Mean Diff.	SE of diff.	n1	n2	q	DF
Wild type vs. BdPAL2i	0.82	0.4433	0.3767	0.06263	3	3	6.014	12
Wild type vs. BdPTAL1i	0.82	0.52	0.3	0.06263	3	3	4.79	12
Wild type vs. BdC4H1i	0.82	0.5733	0.2467	0.06263	3	3	3.939	12
Wild type vs. BdC3'H1i	0.82	0.8333	-0.01333	0.06263	3	3	0.2129	12
Wild type vs. BdHCT1i	0.82	0.67	0.15	0.06263	3	3	2.395	12

## Sheet: Fig 3
Supplemental Data Set S5. ANOVA and t-test results
FIGURE 3
PTAL1
Number of families	1
Number of comparisons per family	5
Alpha	0.05
Dunnett's multiple comparisons test	Mean Diff.	95.00% CI of diff.	Significant?	Summary	Adjusted P Value	A-?
Wild type vs. BdPAL2i	0.015	-0.2544 to 0.2844	No	ns	0.9998	B	BdPAL2i
Wild type vs. BdPTAL1i	0.555	0.2856 to 0.8244	Yes	***	0.0001	C	BdPTAL1i
Wild type vs. BdC4H1i	0.315	0.04559 to 0.5844	Yes	*	0.0191	D	BdC4H1i
Wild type vs. BdC3'H1i	0.15	-0.1194 to 0.4194	No	ns	0.4246	E	BdC3'H1i
Wild type vs. BdHCT1i	0.245	-0.02441 to 0.5144	No	ns	0.0819	F	BdHCT1i
Test details	Mean 1	Mean 2	Mean Diff.	SE of diff.	n1	n2	q	DF
Wild type vs. BdPAL2i	1.003	0.9875	0.015	0.09756	4	4	0.1538	18
Wild type vs. BdPTAL1i	1.003	0.4475	0.555	0.09756	4	4	5.689	18
Wild type vs. BdC4H1i	1.003	0.6875	0.315	0.09756	4	4	3.229	18
Wild type vs. BdC3'H1i	1.003	0.8525	0.15	0.09756	4	4	1.538	18
Wild type vs. BdHCT1i	1.003	0.7575	0.245	0.09756	4	4	2.511	18
PAL2
Number of families	1
Number of comparisons per family	5
Alpha	0.05
Dunnett's multiple comparisons test	Mean Diff.	95.00% CI of diff.	Significant?	Summary	Adjusted P Value	A-?
Wild type vs. BdPAL2i	0.1125	-0.09787 to 0.3229	No	ns	0.4609	B	BdPAL2i
Wild type vs. BdPTAL1i	0.43	0.2196 to 0.6404	Yes	***	0.0001	C	BdPTAL1i
Wild type vs. BdC4H1i	0.2925	0.08213 to 0.5029	Yes	**	0.0051	D	BdC4H1i
Wild type vs. BdC3'H1i	0.0925	-0.1179 to 0.3029	No	ns	0.6325	E	BdC3'H1i
Wild type vs. BdHCT1i	0.145	-0.06537 to 0.3554	No	ns	0.2438	F	BdHCT1i
Test details	Mean 1	Mean 2	Mean Diff.	SE of diff.	n1	n2	q	DF
Wild type vs. BdPAL2i	1	0.8875	0.1125	0.07618	4	4	1.477	18
Wild type vs. BdPTAL1i	1	0.57	0.43	0.07618	4	4	5.644	18
Wild type vs. BdC4H1i	1	0.7075	0.2925	0.07618	4	4	3.84	18
Wild type vs. BdC3'H1i	1	0.9075	0.0925	0.07618	4	4	1.214	18
Wild type vs. BdHCT1i	1	0.855	0.145	0.07618	4	4	1.903	18
PAL3
Number of families	1
Number of comparisons per family	5
Alpha	0.05
Dunnett's multiple comparisons test	Mean Diff.	95.00% CI of diff.	Significant?	Summary	Adjusted P Value	A-?
Wild type vs. BdPAL2i	0.0575	-0.1656 to 0.2806	No	ns	0.9245	B	BdPAL2i
Wild type vs. BdPTAL1i	0.5025	0.2794 to 0.7256	Yes	****	<0.0001	C	BdPTAL1i
Wild type vs. BdC4H1i	0.295	0.07191 to 0.5181	Yes	**	0.0077	D	BdC4H1i
Wild type vs. BdC3'H1i	0.065	-0.1581 to 0.2881	No	ns	0.8844	E	BdC3'H1i
Wild type vs. BdHCT1i	0.13	-0.09309 to 0.3531	No	ns	0.3838	F	BdHCT1i
Test details	Mean 1	Mean 2	Mean Diff.	SE of diff.	n1	n2	q	DF
Wild type vs. BdPAL2i	1	0.9425	0.0575	0.08079	4	4	0.7118	18
Wild type vs. BdPTAL1i	1	0.4975	0.5025	0.08079	4	4	6.22	18
Wild type vs. BdC4H1i	1	0.705	0.295	0.08079	4	4	3.652	18
Wild type vs. BdC3'H1i	1	0.935	0.065	0.08079	4	4	0.8046	18
Wild type vs. BdHCT1i	1	0.87	0.13	0.08079	4	4	1.609	18
PAL4/5
Number of families	1
Number of comparisons per family	5
Alpha	0.05
Dunnett's multiple comparisons test	Mean Diff.	95.00% CI of diff.	Significant?	Summary	Adjusted P Value	A-?
Wild type vs. BdPAL2i	0.095	-0.1188 to 0.3088	No	ns	0.624	B	BdPAL2i
Wild type vs. BdPTAL1i	0.5625	0.3487 to 0.7763	Yes	****	<0.0001	C	BdPTAL1i
Wild type vs. BdC4H1i	0.3125	0.09867 to 0.5263	Yes	**	0.0034	D	BdC4H1i
Wild type vs. BdC3'H1i	0.08	-0.1338 to 0.2938	No	ns	0.7534	E	BdC3'H1i
Wild type vs. BdHCT1i	0.12	-0.09383 to 0.3338	No	ns	0.4175	F	BdHCT1i
Test details	Mean 1	Mean 2	Mean Diff.	SE of diff.	n1	n2	q	DF
Wild type vs. BdPAL2i	1	0.905	0.095	0.07743	4	4	1.227	18
Wild type vs. BdPTAL1i	1	0.4375	0.5625	0.07743	4	4	7.264	18
Wild type vs. BdC4H1i	1	0.6875	0.3125	0.07743	4	4	4.036	18
Wild type vs. BdC3'H1i	1	0.92	0.08	0.07743	4	4	1.033	18
Wild type vs. BdHCT1i	1	0.88	0.12	0.07743	4	4	1.55	18
PAL6/7
Number of families	1
Number of comparisons per family	5
Alpha	0.05
Dunnett's multiple comparisons test	Mean Diff.	95.00% CI of diff.	Significant?	Summary	Adjusted P Value	A-?
Wild type vs. BdPAL2i	0.0975	-0.1182 to 0.3132	No	ns	0.6096	B	BdPAL2i
Wild type vs. BdPTAL1i	0.58	0.3643 to 0.7957	Yes	****	<0.0001	C	BdPTAL1i
Wild type vs. BdC4H1i	0.315	0.09926 to 0.5307	Yes	**	0.0034	D	BdC4H1i
Wild type vs. BdC3'H1i	0.0825	-0.1332 to 0.2982	No	ns	0.7385	E	BdC3'H1i
Wild type vs. BdHCT1i	0.1175	-0.09824 to 0.3332	No	ns	0.4445	F	BdHCT1i
Test details	Mean 1	Mean 2	Mean Diff.	SE of diff.	n1	n2	q	DF
Wild type vs. BdPAL2i	1	0.9025	0.0975	0.07812	4	4	1.248	18
Wild type vs. BdPTAL1i	1	0.42	0.58	0.07812	4	4	7.424	18
Wild type vs. BdC4H1i	1	0.685	0.315	0.07812	4	4	4.032	18
Wild type vs. BdC3'H1i	1	0.9175	0.0825	0.07812	4	4	1.056	18
Wild type vs. BdHCT1i	1	0.8825	0.1175	0.07812	4	4	1.504	18
PAL8
Number of families	1
Number of comparisons per family	5
Alpha	0.05
Dunnett's multiple comparisons test	Mean Diff.	95.00% CI of diff.	Significant?	Summary	Adjusted P Value	A-?
Wild type vs. BdPAL2i	0.1425	-0.07202 to 0.3570	No	ns	0.2726	B	BdPAL2i
Wild type vs. BdPTAL1i	0.555	0.3405 to 0.7695	Yes	****	<0.0001	C	BdPTAL1i
Wild type vs. BdC4H1i	0.3	0.08548 to 0.5145	Yes	**	0.0049	D	BdC4H1i
Wild type vs. BdC3'H1i	0.1325	-0.08202 to 0.3470	No	ns	0.3329	E	BdC3'H1i
Wild type vs. BdHCT1i	0.12	-0.09452 to 0.3345	No	ns	0.4204	F	BdHCT1i
Test details	Mean 1	Mean 2	Mean Diff.	SE of diff.	n1	n2	q	DF
Wild type vs. BdPAL2i	1	0.8575	0.1425	0.07768	4	4	1.834	18
Wild type vs. BdPTAL1i	1	0.445	0.555	0.07768	4	4	7.144	18
Wild type vs. BdC4H1i	1	0.7	0.3	0.07768	4	4	3.862	18
Wild type vs. BdC3'H1i	1	0.8675	0.1325	0.07768	4	4	1.706	18
Wild type vs. BdHCT1i	1	0.88	0.12	0.07768	4	4	1.545	18
C4H1
Number of families	1
Number of comparisons per family	5
Alpha	0.05
Dunnett's multiple comparisons test	Mean Diff.	95.00% CI of diff.	Significant?	Summary	Adjusted P Value	A-?
Wild type vs. BdPAL2i	0.2525	-0.01594 to 0.5209	No	ns	0.0692	B	BdPAL2i
Wild type vs. BdPTAL1i	0.4825	0.2141 to 0.7509	Yes	***	0.0005	C	BdPTAL1i
Wild type vs. BdC4H1i	0.5375	0.2691 to 0.8059	Yes	***	0.0002	D	BdC4H1i
Wild type vs. BdC3'H1i	0.4675	0.1991 to 0.7359	Yes	***	0.0006	E	BdC3'H1i
Wild type vs. BdHCT1i	0.5275	0.2591 to 0.7959	Yes	***	0.0002	F	BdHCT1i
Test details	Mean 1	Mean 2	Mean Diff.	SE of diff.	n1	n2	q	DF
Wild type vs. BdPAL2i	1	0.7475	0.2525	0.09721	4	4	2.598	18
Wild type vs. BdPTAL1i	1	0.5175	0.4825	0.09721	4	4	4.964	18
Wild type vs. BdC4H1i	1	0.4625	0.5375	0.09721	4	4	5.529	18
Wild type vs. BdC3'H1i	1	0.5325	0.4675	0.09721	4	4	4.809	18
Wild type vs. BdHCT1i	1	0.4725	0.5275	0.09721	4	4	5.427	18
C4H2
Number of families	1
Number of comparisons per family	5
Alpha	0.05
Dunnett's multiple comparisons test	Mean Diff.	95.00% CI of diff.	Significant?	Summary	Adjusted P Value	A-?
Wild type vs. BdPAL2i	-0.075	-0.2860 to 0.1360	No	ns	0.7858	B	BdPAL2i
Wild type vs. BdPTAL1i	0.31	0.09904 to 0.5210	Yes	**	0.0032	C	BdPTAL1i
Wild type vs. BdC4H1i	0.35	0.1390 to 0.5610	Yes	**	0.001	D	BdC4H1i
Wild type vs. BdC3'H1i	0.225	0.01404 to 0.4360	Yes	*	0.0344	E	BdC3'H1i
Wild type vs. BdHCT1i	0.205	-0.005964 to 0.4160	Yes	*	0.0584	F	BdHCT1i
Test details	Mean 1	Mean 2	Mean Diff.	SE of diff.	n1	n2	q	DF
Wild type vs. BdPAL2i	1	1.075	-0.075	0.07639	4	4	0.9817	18
Wild type vs. BdPTAL1i	1	0.69	0.31	0.07639	4	4	4.058	18
Wild type vs. BdC4H1i	1	0.65	0.35	0.07639	4	4	4.581	18
Wild type vs. BdC3'H1i	1	0.775	0.225	0.07639	4	4	2.945	18
Wild type vs. BdHCT1i	1	0.795	0.205	0.07639	4	4	2.683	18
C3H/APX1
Number of families	1
Number of comparisons per family	5
Alpha	0.05
Dunnett's multiple comparisons test	Mean Diff.	95.00% CI of diff.	Significant?	Summary	Adjusted P Value	A-?
Wild type vs. BdPAL2i	0.195	-0.06357 to 0.4536	No	ns	0.1801	B	BdPAL2i
Wild type vs. BdPTAL1i	0.3375	0.07893 to 0.5961	Yes	**	0.0086	C	BdPTAL1i
Wild type vs. BdC4H1i	0.325	0.06643 to 0.5836	Yes	*	0.0114	D	BdC4H1i
Wild type vs. BdC3'H1i	0.1225	-0.1361 to 0.3811	No	ns	0.5692	E	BdC3'H1i
Wild type vs. BdHCT1i	0.0425	-0.2161 to 0.3011	No	ns	0.9876	F	BdHCT1i
Test details	Mean 1	Mean 2	Mean Diff.	SE of diff.	n1	n2	q	DF
Wild type vs. BdPAL2i	1	0.805	0.195	0.09363	4	4	2.083	18
Wild type vs. BdPTAL1i	1	0.6625	0.3375	0.09363	4	4	3.604	18
Wild type vs. BdC4H1i	1	0.675	0.325	0.09363	4	4	3.471	18
Wild type vs. BdC3'H1i	1	0.8775	0.1225	0.09363	4	4	1.308	18
Wild type vs. BdHCT1i	1	0.9575	0.0425	0.09363	4	4	0.4539	18
C3H/APX2
Number of families	1
Number of comparisons per family	5
Alpha	0.05
Dunnett's multiple comparisons test	Mean Diff.	95.00% CI of diff.	Significant?	Summary	Adjusted P Value	A-?
Wild type vs. BdPAL2i	0.1775	-0.08392 to 0.4389	No	ns	0.2554	B	BdPAL2i
Wild type vs. BdPTAL1i	0.315	0.05358 to 0.5764	Yes	*	0.0155	C	BdPTAL1i
Wild type vs. BdC4H1i	0.3675	0.1061 to 0.6289	Yes	**	0.0047	D	BdC4H1i
Wild type vs. BdC3'H1i	0.1325	-0.1289 to 0.3939	No	ns	0.5094	E	BdC3'H1i
Wild type vs. BdHCT1i	0.105	-0.1564 to 0.3664	No	ns	0.7033	F	BdHCT1i
Test details	Mean 1	Mean 2	Mean Diff.	SE of diff.	n1	n2	q	DF
Wild type vs. BdPAL2i	1	0.8225	0.1775	0.09467	4	4	1.875	18
Wild type vs. BdPTAL1i	1	0.685	0.315	0.09467	4	4	3.327	18
Wild type vs. BdC4H1i	1	0.6325	0.3675	0.09467	4	4	3.882	18
Wild type vs. BdC3'H1i	1	0.8675	0.1325	0.09467	4	4	1.4	18
Wild type vs. BdHCT1i	1	0.895	0.105	0.09467	4	4	1.109	18
C3H/APX3
Number of families	1
Number of comparisons per family	5
Alpha	0.05
Dunnett's multiple comparisons test	Mean Diff.	95.00% CI of diff.	Significant?	Summary	Adjusted P Value	A-?
Wild type vs. BdPAL2i	0.0275	-0.1946 to 0.2496	No	ns	0.9963	B	BdPAL2i
Wild type vs. BdPTAL1i	0.2175	-0.004580 to 0.4396	No	ns	0.0561	C	BdPTAL1i
Wild type vs. BdC4H1i	0.315	0.09292 to 0.5371	Yes	**	0.0043	D	BdC4H1i
Wild type vs. BdC3'H1i	0.0775	-0.1446 to 0.2996	No	ns	0.7968	E	BdC3'H1i
Wild type vs. BdHCT1i	0.035	-0.1871 to 0.2571	No	ns	0.9898	F	BdHCT1i
Test details	Mean 1	Mean 2	Mean Diff.	SE of diff.	n1	n2	q	DF
Wild type vs. BdPAL2i	1	0.9725	0.0275	0.08042	4	4	0.342	18
Wild type vs. BdPTAL1i	1	0.7825	0.2175	0.08042	4	4	2.705	18
Wild type vs. BdC4H1i	1	0.685	0.315	0.08042	4	4	3.917	18
Wild type vs. BdC3'H1i	1	0.9225	0.0775	0.08042	4	4	0.9637	18
Wild type vs. BdHCT1i	1	0.965	0.035	0.08042	4	4	0.4352	18
4CL1
Number of families	1
Number of comparisons per family	5
Alpha	0.05
Dunnett's multiple comparisons test	Mean Diff.	95.00% CI of diff.	Significant?	Summary	Adjusted P Value	A-?
Wild type vs. BdPAL2i	-0.1025	-0.4231 to 0.2181	No	ns	0.8438	B	BdPAL2i
Wild type vs. BdPTAL1i	0.1525	-0.1681 to 0.4731	No	ns	0.5657	C	BdPTAL1i
Wild type vs. BdC4H1i	0.28	-0.04056 to 0.6006	No	ns	0.0989	D	BdC4H1i
Wild type vs. BdC3'H1i	0.0675	-0.2531 to 0.3881	No	ns	0.9651	E	BdC3'H1i
Wild type vs. BdHCT1i	0.2425	-0.07806 to 0.5631	No	ns	0.178	F	BdHCT1i
Test details	Mean 1	Mean 2	Mean Diff.	SE of diff.	n1	n2	q	DF
Wild type vs. BdPAL2i	1	1.103	-0.1025	0.1161	4	4	0.883	18
Wild type vs. BdPTAL1i	1	0.8475	0.1525	0.1161	4	4	1.314	18
Wild type vs. BdC4H1i	1	0.72	0.28	0.1161	4	4	2.412	18
Wild type vs. BdC3'H1i	1	0.9325	0.0675	0.1161	4	4	0.5815	18
Wild type vs. BdHCT1i	1	0.7575	0.2425	0.1161	4	4	2.089	18
4CL2
Number of families	1
Number of comparisons per family	5
Alpha	0.05
Dunnett's multiple comparisons test	Mean Diff.	95.00% CI of diff.	Significant?	Summary	Adjusted P Value	A-?
Wild type vs. BdPAL2i	-0.015	-0.3305 to 0.3005	No	ns	0.9998	B	BdPAL2i
Wild type vs. BdPTAL1i	0.31	-0.005524 to 0.6255	No	ns	0.0551	C	BdPTAL1i
Wild type vs. BdC4H1i	0.3375	0.02198 to 0.6530	Yes	*	0.0338	D	BdC4H1i
Wild type vs. BdC3'H1i	0.12	-0.1955 to 0.4355	No	ns	0.7423	E	BdC3'H1i
Wild type vs. BdHCT1i	0.31	-0.005524 to 0.6255	No	ns	0.0551	F	BdHCT1i
Test details	Mean 1	Mean 2	Mean Diff.	SE of diff.	n1	n2	q	DF
Wild type vs. BdPAL2i	1	1.015	-0.015	0.1143	4	4	0.1313	18
Wild type vs. BdPTAL1i	1	0.69	0.31	0.1143	4	4	2.713	18
Wild type vs. BdC4H1i	1	0.6625	0.3375	0.1143	4	4	2.954	18
Wild type vs. BdC3'H1i	1	0.88	0.12	0.1143	4	4	1.05	18
Wild type vs. BdHCT1i	1	0.69	0.31	0.1143	4	4	2.713	18
4CL3
Number of families	1
Number of comparisons per family	5
Alpha	0.05
Dunnett's multiple comparisons test	Mean Diff.	95.00% CI of diff.	Significant?	Summary	Adjusted P Value	A-?
Wild type vs. BdPAL2i	0.01	-0.2739 to 0.2939	No	ns	0.9999	B	BdPAL2i
Wild type vs. BdPTAL1i	0.1725	-0.1114 to 0.4564	No	ns	0.3472	C	BdPTAL1i
Wild type vs. BdC4H1i	0.185	-0.09892 to 0.4689	No	ns	0.2881	D	BdC4H1i
Wild type vs. BdC3'H1i	0.0325	-0.2514 to 0.3164	No	ns	0.9973	E	BdC3'H1i
Wild type vs. BdHCT1i	0.185	-0.09892 to 0.4689	No	ns	0.2881	F	BdHCT1i
Test details	Mean 1	Mean 2	Mean Diff.	SE of diff.	n1	n2	q	DF
Wild type vs. BdPAL2i	1	0.99	0.01	0.1028	4	4	0.09726	18
Wild type vs. BdPTAL1i	1	0.8275	0.1725	0.1028	4	4	1.678	18
Wild type vs. BdC4H1i	1	0.815	0.185	0.1028	4	4	1.799	18
Wild type vs. BdC3'H1i	1	0.9675	0.0325	0.1028	4	4	0.3161	18
Wild type vs. BdHCT1i	1	0.815	0.185	0.1028	4	4	1.799	18
4CL4
Number of families	1
Number of comparisons per family	5
Alpha	0.05
Dunnett's multiple comparisons test	Mean Diff.	95.00% CI of diff.	Significant?	Summary	Adjusted P Value	A-?
Wild type vs. BdPAL2i	0.0325	-0.4067 to 0.4717	No	ns	0.9997	B	BdPAL2i
Wild type vs. BdPTAL1i	0.1625	-0.2767 to 0.6017	No	ns	0.7607	C	BdPTAL1i
Wild type vs. BdC4H1i	0.3275	-0.1117 to 0.7667	No	ns	0.1876	D	BdC4H1i
Wild type vs. BdC3'H1i	0.0975	-0.3417 to 0.5367	No	ns	0.957	E	BdC3'H1i
Wild type vs. BdHCT1i	0.2525	-0.1867 to 0.6917	No	ns	0.3958	F	BdHCT1i
Test details	Mean 1	Mean 2	Mean Diff.	SE of diff.	n1	n2	q	DF
Wild type vs. BdPAL2i	1	0.9675	0.0325	0.159	4	4	0.2044	18
Wild type vs. BdPTAL1i	1	0.8375	0.1625	0.159	4	4	1.022	18
Wild type vs. BdC4H1i	1	0.6725	0.3275	0.159	4	4	2.059	18
Wild type vs. BdC3'H1i	1	0.9025	0.0975	0.159	4	4	0.6131	18
Wild type vs. BdHCT1i	1	0.7475	0.2525	0.159	4	4	1.588	18
4CL5
Number of families	1
Number of comparisons per family	5
Alpha	0.05
Dunnett's multiple comparisons test	Mean Diff.	95.00% CI of diff.	Significant?	Summary	Adjusted P Value	A-?
Wild type vs. BdPAL2i	0.0225	-0.2568 to 0.3018	No	ns	0.9997	B	BdPAL2i
Wild type vs. BdPTAL1i	0.49	0.2107 to 0.7693	Yes	***	0.0006	C	BdPTAL1i
Wild type vs. BdC4H1i	0.48	0.2007 to 0.7593	Yes	***	0.0007	D	BdC4H1i
Wild type vs. BdC3'H1i	0.2775	-0.001835 to 0.5568	No	ns	0.0518	E	BdC3'H1i
Wild type vs. BdHCT1i	0.52	0.2407 to 0.7993	Yes	***	0.0003	F	BdHCT1i
Test details	Mean 1	Mean 2	Mean Diff.	SE of diff.	n1	n2	q	DF
Wild type vs. BdPAL2i	1	0.9775	0.0225	0.1012	4	4	0.2224	18
Wild type vs. BdPTAL1i	1	0.51	0.49	0.1012	4	4	4.844	18
Wild type vs. BdC4H1i	1	0.52	0.48	0.1012	4	4	4.745	18
Wild type vs. BdC3'H1i	1	0.7225	0.2775	0.1012	4	4	2.743	18
Wild type vs. BdHCT1i	1	0.48	0.52	0.1012	4	4	5.141	18
C3'H1
Number of families	1
Number of comparisons per family	5
Alpha	0.05
Dunnett's multiple comparisons test	Mean Diff.	95.00% CI of diff.	Significant?	Summary	Adjusted P Value	A-?
Wild type vs. BdPAL2i	0.1375	-0.1695 to 0.4445	No	ns	0.6172	B	BdPAL2i
Wild type vs. BdPTAL1i	0.4925	0.1855 to 0.7995	Yes	**	0.0014	C	BdPTAL1i
Wild type vs. BdC4H1i	0.52	0.2130 to 0.8270	Yes	***	0.0008	D	BdC4H1i
Wild type vs. BdC3'H1i	0.5125	0.2055 to 0.8195	Yes	***	0.001	E	BdC3'H1i
Wild type vs. BdHCT1i	0.3925	0.08553 to 0.6995	Yes	*	0.01	F	BdHCT1i
Test details	Mean 1	Mean 2	Mean Diff.	SE of diff.	n1	n2	q	DF
Wild type vs. BdPAL2i	1.048	0.91	0.1375	0.1112	4	4	1.237	18
Wild type vs. BdPTAL1i	1.048	0.555	0.4925	0.1112	4	4	4.43	18
Wild type vs. BdC4H1i	1.048	0.5275	0.52	0.1112	4	4	4.678	18
Wild type vs. BdC3'H1i	1.048	0.535	0.5125	0.1112	4	4	4.61	18
Wild type vs. BdHCT1i	1.048	0.655	0.3925	0.1112	4	4	3.531	18
HCT1
Number of families	1
Number of comparisons per family	5
Alpha	0.05
Dunnett's multiple comparisons test	Mean Diff.	95.00% CI of diff.	Significant?	Summary	Adjusted P Value	A-?
Wild type vs. BdPAL2i	0.14	-0.1831 to 0.4631	No	ns	0.6445	B	BdPAL2i
Wild type vs. BdPTAL1i	0.395	0.07186 to 0.7181	Yes	*	0.014	C	BdPTAL1i
Wild type vs. BdC4H1i	0.2975	-0.02564 to 0.6206	No	ns	0.077	D	BdC4H1i
Wild type vs. BdC3'H1i	-0.0175	-0.3406 to 0.3056	No	ns	0.9998	E	BdC3'H1i
Wild type vs. BdHCT1i	0.3325	0.009364 to 0.6556	Yes	*	0.0426	F	BdHCT1i
Test details	Mean 1	Mean 2	Mean Diff.	SE of diff.	n1	n2	q	DF
Wild type vs. BdPAL2i	1.08	0.94	0.14	0.117	4	4	1.196	18
Wild type vs. BdPTAL1i	1.08	0.685	0.395	0.117	4	4	3.376	18
Wild type vs. BdC4H1i	1.08	0.7825	0.2975	0.117	4	4	2.542	18
Wild type vs. BdC3'H1i	1.08	1.098	-0.0175	0.117	4	4	0.1496	18
Wild type vs. BdHCT1i	1.08	0.7475	0.3325	0.117	4	4	2.842	18
HCT2
Number of families	1
Number of comparisons per family	5
Alpha	0.05
Dunnett's multiple comparisons test	Mean Diff.	95.00% CI of diff.	Significant?	Summary	Adjusted P Value	A-?
Wild type vs. BdPAL2i	0.0325	-0.2519 to 0.3169	No	ns	0.9973	B	BdPAL2i
Wild type vs. BdPTAL1i	0.22	-0.06444 to 0.5044	No	ns	0.164	C	BdPTAL1i
Wild type vs. BdC4H1i	0.2625	-0.02194 to 0.5469	No	ns	0.0761	D	BdC4H1i
Wild type vs. BdC3'H1i	-0.08	-0.3644 to 0.2044	No	ns	0.8974	E	BdC3'H1i
Wild type vs. BdHCT1i	0.1825	-0.1019 to 0.4669	No	ns	0.3008	F	BdHCT1i
Test details	Mean 1	Mean 2	Mean Diff.	SE of diff.	n1	n2	q	DF
Wild type vs. BdPAL2i	0.9975	0.965	0.0325	0.103	4	4	0.3155	18
Wild type vs. BdPTAL1i	0.9975	0.7775	0.22	0.103	4	4	2.136	18
Wild type vs. BdC4H1i	0.9975	0.735	0.2625	0.103	4	4	2.549	18
Wild type vs. BdC3'H1i	0.9975	1.078	-0.08	0.103	4	4	0.7767	18
Wild type vs. BdHCT1i	0.9975	0.815	0.1825	0.103	4	4	1.772	18
COMT1
Number of families	1
Number of comparisons per family	5
Alpha	0.05
Dunnett's multiple comparisons test	Mean Diff.	95.00% CI of diff.	Significant?	Summary	Adjusted P Value	A-?
Wild type vs. BdPAL2i	0.055	-0.2178 to 0.3278	No	ns	0.9707	B	BdPAL2i
Wild type vs. BdPTAL1i	0.215	-0.05775 to 0.4878	No	ns	0.1525	C	BdPTAL1i
Wild type vs. BdC4H1i	0.305	0.03225 to 0.5778	Yes	*	0.0256	D	BdC4H1i
Wild type vs. BdC3'H1i	0.2075	-0.06525 to 0.4803	No	ns	0.1745	E	BdC3'H1i
Wild type vs. BdHCT1i	0.1225	-0.1503 to 0.3953	No	ns	0.615	F	BdHCT1i
Test details	Mean 1	Mean 2	Mean Diff.	SE of diff.	n1	n2	q	DF
Wild type vs. BdPAL2i	0.9975	0.9425	0.055	0.09877	4	4	0.5568	18
Wild type vs. BdPTAL1i	0.9975	0.7825	0.215	0.09877	4	4	2.177	18
Wild type vs. BdC4H1i	0.9975	0.6925	0.305	0.09877	4	4	3.088	18
Wild type vs. BdC3'H1i	0.9975	0.79	0.2075	0.09877	4	4	2.101	18
Wild type vs. BdHCT1i	0.9975	0.875	0.1225	0.09877	4	4	1.24	18
COMT2
Number of families	1
Number of comparisons per family	5
Alpha	0.05
Dunnett's multiple comparisons test	Mean Diff.	95.00% CI of diff.	Significant?	Summary	Adjusted P Value	A-?
Wild type vs. BdPAL2i	-0.2125	-0.6654 to 0.2404	No	ns	0.5776	B	BdPAL2i
Wild type vs. BdPTAL1i	0.0775	-0.3754 to 0.5304	No	ns	0.9853	C	BdPTAL1i
Wild type vs. BdC4H1i	0.2575	-0.1954 to 0.7104	No	ns	0.4058	D	BdC4H1i
Wild type vs. BdC3'H1i	0.085	-0.3679 to 0.5379	No	ns	0.9782	E	BdC3'H1i
Wild type vs. BdHCT1i	-0.25	-0.7029 to 0.2029	No	ns	0.4324	F	BdHCT1i
Test details	Mean 1	Mean 2	Mean Diff.	SE of diff.	n1	n2	q	DF
Wild type vs. BdPAL2i	1	1.213	-0.2125	0.164	4	4	1.296	18
Wild type vs. BdPTAL1i	1	0.9225	0.0775	0.164	4	4	0.4725	18
Wild type vs. BdC4H1i	1	0.7425	0.2575	0.164	4	4	1.57	18
Wild type vs. BdC3'H1i	1	0.915	0.085	0.164	4	4	0.5183	18
Wild type vs. BdHCT1i	1	1.25	-0.25	0.164	4	4	1.524	18
COMT3/4
Number of families	1
Number of comparisons per family	5
Alpha	0.05
Dunnett's multiple comparisons test	Mean Diff.	95.00% CI of diff.	Significant?	Summary	Adjusted P Value	A-?
Wild type vs. BdPAL2i	-0.01	-0.2997 to 0.2797	No	ns	0.9999	B	BdPAL2i
Wild type vs. BdPTAL1i	0.2525	-0.03725 to 0.5422	No	ns	0.0999	C	BdPTAL1i
Wild type vs. BdC4H1i	0.4625	0.1728 to 0.7522	Yes	**	0.0015	D	BdC4H1i
Wild type vs. BdC3'H1i	0.265	-0.02475 to 0.5547	No	ns	0.0796	E	BdC3'H1i
Wild type vs. BdHCT1i	0.2225	-0.06725 to 0.5122	No	ns	0.1685	F	BdHCT1i
Test details	Mean 1	Mean 2	Mean Diff.	SE of diff.	n1	n2	q	DF
Wild type vs. BdPAL2i	1	1.01	-0.01	0.1049	4	4	0.09531	18
Wild type vs. BdPTAL1i	1	0.7475	0.2525	0.1049	4	4	2.407	18
Wild type vs. BdC4H1i	1	0.5375	0.4625	0.1049	4	4	4.408	18
Wild type vs. BdC3'H1i	1	0.735	0.265	0.1049	4	4	2.526	18
Wild type vs. BdHCT1i	1	0.7775	0.2225	0.1049	4	4	2.121	18
CCoAOMT1
Number of families	1
Number of comparisons per family	5
Alpha	0.05
Dunnett's multiple comparisons test	Mean Diff.	95.00% CI of diff.	Significant?	Summary	Adjusted P Value	A-?
Wild type vs. BdPAL2i	0.26	-0.2847 to 0.8047	No	ns	0.5626	B	BdPAL2i
Wild type vs. BdPTAL1i	-0.2125	-0.7572 to 0.3322	No	ns	0.7244	C	BdPTAL1i
Wild type vs. BdC4H1i	-0.48	-1.025 to 0.06467	No	ns	0.0949	D	BdC4H1i
Wild type vs. BdC3'H1i	-0.92	-1.465 to -0.3753	Yes	***	0.0009	E	BdC3'H1i
Wild type vs. BdHCT1i	-0.86	-1.405 to -0.3153	Yes	**	0.0017	F	BdHCT1i
Test details	Mean 1	Mean 2	Mean Diff.	SE of diff.	n1	n2	q	DF
Wild type vs. BdPAL2i	1	0.74	0.26	0.1972	4	4	1.318	18
Wild type vs. BdPTAL1i	1	1.213	-0.2125	0.1972	4	4	1.077	18
Wild type vs. BdC4H1i	1	1.48	-0.48	0.1972	4	4	2.434	18
Wild type vs. BdC3'H1i	1	1.92	-0.92	0.1972	4	4	4.664	18
Wild type vs. BdHCT1i	1	1.86	-0.86	0.1972	4	4	4.36	18
CCoAOMT2
Number of families	1
Number of comparisons per family	5
Alpha	0.05
Dunnett's multiple comparisons test	Mean Diff.	95.00% CI of diff.	Significant?	Summary	Adjusted P Value	A-?
Wild type vs. BdPAL2i	-0.0175	-0.2439 to 0.2089	No	ns	0.9997	B	BdPAL2i
Wild type vs. BdPTAL1i	0.225	-0.001390 to 0.4514	No	ns	0.0517	C	BdPTAL1i
Wild type vs. BdC4H1i	0.3125	0.08611 to 0.5389	Yes	**	0.0055	D	BdC4H1i
Wild type vs. BdC3'H1i	0.0125	-0.2139 to 0.2389	No	ns	0.9998	E	BdC3'H1i
Wild type vs. BdHCT1i	0.0325	-0.1939 to 0.2589	No	ns	0.9934	F	BdHCT1i
Test details	Mean 1	Mean 2	Mean Diff.	SE of diff.	n1	n2	q	DF
Wild type vs. BdPAL2i	0.9975	1.015	-0.0175	0.08198	4	4	0.2135	18
Wild type vs. BdPTAL1i	0.9975	0.7725	0.225	0.08198	4	4	2.745	18
Wild type vs. BdC4H1i	0.9975	0.685	0.3125	0.08198	4	4	3.812	18
Wild type vs. BdC3'H1i	0.9975	0.985	0.0125	0.08198	4	4	0.1525	18
Wild type vs. BdHCT1i	0.9975	0.965	0.0325	0.08198	4	4	0.3964	18
CCoAOMT3
Number of families	1
Number of comparisons per family	5
Alpha	0.05
Dunnett's multiple comparisons test	Mean Diff.	95.00% CI of diff.	Significant?	Summary	Adjusted P Value	A-?
Wild type vs. BdPAL2i	0.365	0.04862 to 0.6814	Yes	*	0.0209	B	BdPAL2i
Wild type vs. BdPTAL1i	0.4725	0.1561 to 0.7889	Yes	**	0.0028	C	BdPTAL1i
Wild type vs. BdC4H1i	0.5225	0.2061 to 0.8389	Yes	**	0.0011	D	BdC4H1i
Wild type vs. BdC3'H1i	0.2375	-0.07888 to 0.5539	No	ns	0.1832	E	BdC3'H1i
Wild type vs. BdHCT1i	0.2	-0.1164 to 0.5164	No	ns	0.3133	F	BdHCT1i
Test details	Mean 1	Mean 2	Mean Diff.	SE of diff.	n1	n2	q	DF
Wild type vs. BdPAL2i	1	0.635	0.365	0.1146	4	4	3.186	18
Wild type vs. BdPTAL1i	1	0.5275	0.4725	0.1146	4	4	4.124	18
Wild type vs. BdC4H1i	1	0.4775	0.5225	0.1146	4	4	4.561	18
Wild type vs. BdC3'H1i	1	0.7625	0.2375	0.1146	4	4	2.073	18
Wild type vs. BdHCT1i	1	0.8	0.2	0.1146	4	4	1.746	18
CCoAOMT4
Number of families	1
Number of comparisons per family	5
Alpha	0.05
Dunnett's multiple comparisons test	Mean Diff.	95.00% CI of diff.	Significant?	Summary	Adjusted P Value	A-?
Wild type vs. BdPAL2i	0.08	-0.1276 to 0.2876	No	ns	0.7334	B	BdPAL2i
Wild type vs. BdPTAL1i	0.03	-0.1776 to 0.2376	No	ns	0.9932	C	BdPTAL1i
Wild type vs. BdC4H1i	0.2825	0.07485 to 0.4901	Yes	**	0.0062	D	BdC4H1i
Wild type vs. BdC3'H1i	0.21	0.002351 to 0.4176	Yes	*	0.047	E	BdC3'H1i
Wild type vs. BdHCT1i	0.1225	-0.08515 to 0.3301	No	ns	0.3728	F	BdHCT1i
Test details	Mean 1	Mean 2	Mean Diff.	SE of diff.	n1	n2	q	DF
Wild type vs. BdPAL2i	1	0.92	0.08	0.07519	4	4	1.064	18
Wild type vs. BdPTAL1i	1	0.97	0.03	0.07519	4	4	0.399	18
Wild type vs. BdC4H1i	1	0.7175	0.2825	0.07519	4	4	3.757	18
Wild type vs. BdC3'H1i	1	0.79	0.21	0.07519	4	4	2.793	18
Wild type vs. BdHCT1i	1	0.8775	0.1225	0.07519	4	4	1.629	18
CCoAOMT6
Number of families	1
Number of comparisons per family	5
Alpha	0.05
Dunnett's multiple comparisons test	Mean Diff.	95.00% CI of diff.	Significant?	Summary	Adjusted P Value	A-?
Wild type vs. BdPAL2i	-0.05	-0.4503 to 0.3503	No	ns	0.9962	B	BdPAL2i
Wild type vs. BdPTAL1i	-0.0675	-0.4678 to 0.3328	No	ns	0.9862	C	BdPTAL1i
Wild type vs. BdC4H1i	0.03	-0.3703 to 0.4303	No	ns	0.9997	D	BdC4H1i
Wild type vs. BdC3'H1i	0.055	-0.3453 to 0.4553	No	ns	0.9945	E	BdC3'H1i
Wild type vs. BdHCT1i	-0.25	-0.6503 to 0.1503	No	ns	0.3235	F	BdHCT1i
Test details	Mean 1	Mean 2	Mean Diff.	SE of diff.	n1	n2	q	DF
Wild type vs. BdPAL2i	1.003	1.053	-0.05	0.145	4	4	0.3449	18
Wild type vs. BdPTAL1i	1.003	1.07	-0.0675	0.145	4	4	0.4656	18
Wild type vs. BdC4H1i	1.003	0.9725	0.03	0.145	4	4	0.2069	18
Wild type vs. BdC3'H1i	1.003	0.9475	0.055	0.145	4	4	0.3794	18
Wild type vs. BdHCT1i	1.003	1.253	-0.25	0.145	4	4	1.725	18
F5H1
Number of families	1
Number of comparisons per family	5
Alpha	0.05
Dunnett's multiple comparisons test	Mean Diff.	95.00% CI of diff.	Significant?	Summary	Adjusted P Value	A-?
Wild type vs. BdPAL2i	0.06	-0.2977 to 0.4177	No	ns	0.9865	B	BdPAL2i
Wild type vs. BdPTAL1i	0.41	0.05229 to 0.7677	Yes	*	0.0218	C	BdPTAL1i
Wild type vs. BdC4H1i	0.28	-0.07771 to 0.6377	No	ns	0.1567	D	BdC4H1i
Wild type vs. BdC3'H1i	0.05	-0.3077 to 0.4077	No	ns	0.9941	E	BdC3'H1i
Wild type vs. BdHCT1i	0.215	-0.1427 to 0.5727	No	ns	0.3565	F	BdHCT1i
Test details	Mean 1	Mean 2	Mean Diff.	SE of diff.	n1	n2	q	DF
Wild type vs. BdPAL2i	0.9975	0.9375	0.06	0.1295	4	4	0.4632	18
Wild type vs. BdPTAL1i	0.9975	0.5875	0.41	0.1295	4	4	3.165	18
Wild type vs. BdC4H1i	0.9975	0.7175	0.28	0.1295	4	4	2.162	18
Wild type vs. BdC3'H1i	0.9975	0.9475	0.05	0.1295	4	4	0.386	18
Wild type vs. BdHCT1i	0.9975	0.7825	0.215	0.1295	4	4	1.66	18
F5H5
Number of families	1
Number of comparisons per family	5
Alpha	0.05
Dunnett's multiple comparisons test	Mean Diff.	95.00% CI of diff.	Significant?	Summary	Adjusted P Value	A-?
Wild type vs. BdPAL2i	0.195	-0.06385 to 0.4538	No	ns	0.1807	B	BdPAL2i
Wild type vs. BdPTAL1i	0.3325	0.07365 to 0.5913	Yes	**	0.0097	C	BdPTAL1i
Wild type vs. BdC4H1i	0.37	0.1112 to 0.6288	Yes	**	0.0041	D	BdC4H1i
Wild type vs. BdC3'H1i	0.2425	-0.01635 to 0.5013	No	ns	0.0706	E	BdC3'H1i
Wild type vs. BdHCT1i	0.35	0.09115 to 0.6088	Yes	**	0.0065	F	BdHCT1i
Test details	Mean 1	Mean 2	Mean Diff.	SE of diff.	n1	n2	q	DF
Wild type vs. BdPAL2i	1.003	0.8075	0.195	0.09373	4	4	2.08	18
Wild type vs. BdPTAL1i	1.003	0.67	0.3325	0.09373	4	4	3.547	18
Wild type vs. BdC4H1i	1.003	0.6325	0.37	0.09373	4	4	3.947	18
Wild type vs. BdC3'H1i	1.003	0.76	0.2425	0.09373	4	4	2.587	18
Wild type vs. BdHCT1i	1.003	0.6525	0.35	0.09373	4	4	3.734	18
F5H6
Number of families	1
Number of comparisons per family	5
Alpha	0.05
Dunnett's multiple comparisons test	Mean Diff.	95.00% CI of diff.	Significant?	Summary	Adjusted P Value	A-?
Wild type vs. BdPAL2i	0.24	-0.04121 to 0.5212	No	ns	0.1097	B	BdPAL2i
Wild type vs. BdPTAL1i	0.4125	0.1313 to 0.6937	Yes	**	0.0033	C	BdPTAL1i
Wild type vs. BdC4H1i	0.5525	0.2713 to 0.8337	Yes	***	0.0002	D	BdC4H1i
Wild type vs. BdC3'H1i	0.305	0.02379 to 0.5862	Yes	*	0.031	E	BdC3'H1i
Wild type vs. BdHCT1i	0.345	0.06379 to 0.6262	Yes	*	0.0136	F	BdHCT1i
Test details	Mean 1	Mean 2	Mean Diff.	SE of diff.	n1	n2	q	DF
Wild type vs. BdPAL2i	1.003	0.7625	0.24	0.1018	4	4	2.357	18
Wild type vs. BdPTAL1i	1.003	0.59	0.4125	0.1018	4	4	4.051	18
Wild type vs. BdC4H1i	1.003	0.45	0.5525	0.1018	4	4	5.426	18
Wild type vs. BdC3'H1i	1.003	0.6975	0.305	0.1018	4	4	2.995	18
Wild type vs. BdHCT1i	1.003	0.6575	0.345	0.1018	4	4	3.388	18
CSE1
Number of families	1
Number of comparisons per family	5
Alpha	0.05
Dunnett's multiple comparisons test	Mean Diff.	95.00% CI of diff.	Significant?	Summary	Adjusted P Value	A-?
Wild type vs. BdPAL2i	-0.165	-0.6780 to 0.3480	No	ns	0.8409	B	BdPAL2i
Wild type vs. BdPTAL1i	0.2275	-0.2855 to 0.7405	No	ns	0.6255	C	BdPTAL1i
Wild type vs. BdC4H1i	0.2225	-0.2905 to 0.7355	No	ns	0.6436	D	BdC4H1i
Wild type vs. BdC3'H1i	0.1925	-0.3205 to 0.7055	No	ns	0.7513	E	BdC3'H1i
Wild type vs. BdHCT1i	0.08	-0.4330 to 0.5930	No	ns	0.9903	F	BdHCT1i
Test details	Mean 1	Mean 2	Mean Diff.	SE of diff.	n1	n2	q	DF
Wild type vs. BdPAL2i	1.003	1.168	-0.165	0.1858	4	4	0.8883	18
Wild type vs. BdPTAL1i	1.003	0.775	0.2275	0.1858	4	4	1.225	18
Wild type vs. BdC4H1i	1.003	0.78	0.2225	0.1858	4	4	1.198	18
Wild type vs. BdC3'H1i	1.003	0.81	0.1925	0.1858	4	4	1.036	18
Wild type vs. BdHCT1i	1.003	0.9225	0.08	0.1858	4	4	0.4307	18
CSE2
Number of families	1
Number of comparisons per family	5
Alpha	0.05
Dunnett's multiple comparisons test	Mean Diff.	95.00% CI of diff.	Significant?	Summary	Adjusted P Value	A-?
Wild type vs. BdPAL2i	0.1125	-0.07156 to 0.2966	No	ns	0.342	B	BdPAL2i
Wild type vs. BdPTAL1i	0.2	0.01594 to 0.3841	No	ns	0.0507	C	BdPTAL1i
Wild type vs. BdC4H1i	0.1725	-0.01156 to 0.3566	No	ns	0.0705	D	BdC4H1i
Wild type vs. BdC3'H1i	0.015	-0.1691 to 0.1991	No	ns	0.9996	E	BdC3'H1i
Wild type vs. BdHCT1i	-0.0275	-0.2116 to 0.1566	No	ns	0.9921	F	BdHCT1i
Test details	Mean 1	Mean 2	Mean Diff.	SE of diff.	n1	n2	q	DF
Wild type vs. BdPAL2i	0.9975	0.885	0.1125	0.06665	4	4	1.688	18
Wild type vs. BdPTAL1i	0.9975	0.7975	0.2	0.06665	4	4	3.001	18
Wild type vs. BdC4H1i	0.9975	0.825	0.1725	0.06665	4	4	2.588	18
Wild type vs. BdC3'H1i	0.9975	0.9825	0.015	0.06665	4	4	0.2251	18
Wild type vs. BdHCT1i	0.9975	1.025	-0.0275	0.06665	4	4	0.4126	18
PMT1
Number of families	1
Number of comparisons per family	5
Alpha	0.05
Dunnett's multiple comparisons test	Mean Diff.	95.00% CI of diff.	Significant?	Summary	Adjusted P Value	A-?
Wild type vs. BdPAL2i	-0.24	-0.6884 to 0.2084	No	ns	0.4602	B	BdPAL2i
Wild type vs. BdPTAL1i	-0.23	-0.6784 to 0.2184	No	ns	0.4988	C	BdPTAL1i
Wild type vs. BdC4H1i	-0.17	-0.6184 to 0.2784	No	ns	0.7445	D	BdC4H1i
Wild type vs. BdC3'H1i	-0.065	-0.5134 to 0.3834	No	ns	0.9932	E	BdC3'H1i
Wild type vs. BdHCT1i	-0.24	-0.6884 to 0.2084	No	ns	0.4602	F	BdHCT1i
Test details	Mean 1	Mean 2	Mean Diff.	SE of diff.	n1	n2	q	DF
Wild type vs. BdPAL2i	1	1.24	-0.24	0.1624	4	4	1.478	18
Wild type vs. BdPTAL1i	1	1.23	-0.23	0.1624	4	4	1.416	18
Wild type vs. BdC4H1i	1	1.17	-0.17	0.1624	4	4	1.047	18
Wild type vs. BdC3'H1i	1	1.065	-0.065	0.1624	4	4	0.4003	18
Wild type vs. BdHCT1i	1	1.24	-0.24	0.1624	4	4	1.478	18
CCR1
Number of families	1
Number of comparisons per family	5
Alpha	0.05
Dunnett's multiple comparisons test	Mean Diff.	95.00% CI of diff.	Significant?	Summary	Adjusted P Value	A-?
Wild type vs. BdPAL2i	-0.13	-0.4755 to 0.2155	No	ns	0.7496	B	BdPAL2i
Wild type vs. BdPTAL1i	0.2125	-0.1330 to 0.5580	No	ns	0.3367	C	BdPTAL1i
Wild type vs. BdC4H1i	0.125	-0.2205 to 0.4705	No	ns	0.7751	D	BdC4H1i
Wild type vs. BdC3'H1i	-0.1175	-0.4630 to 0.2280	No	ns	0.8117	E	BdC3'H1i
Wild type vs. BdHCT1i	0.07	-0.2755 to 0.4155	No	ns	0.9702	F	BdHCT1i
Test details	Mean 1	Mean 2	Mean Diff.	SE of diff.	n1	n2	q	DF
Wild type vs. BdPAL2i	1	1.13	-0.13	0.1251	4	4	1.039	18
Wild type vs. BdPTAL1i	1	0.7875	0.2125	0.1251	4	4	1.698	18
Wild type vs. BdC4H1i	1	0.875	0.125	0.1251	4	4	0.999	18
Wild type vs. BdC3'H1i	1	1.118	-0.1175	0.1251	4	4	0.939	18
Wild type vs. BdHCT1i	1	0.93	0.07	0.1251	4	4	0.5594	18
CCR3
Number of families	1
Number of comparisons per family	5
Alpha	0.05
Dunnett's multiple comparisons test	Mean Diff.	95.00% CI of diff.	Significant?	Summary	Adjusted P Value	A-?
Wild type vs. BdPAL2i	0.0625	-0.2503 to 0.3753	No	ns	0.9718	B	BdPAL2i
Wild type vs. BdPTAL1i	0.225	-0.08777 to 0.5378	No	ns	0.2123	C	BdPTAL1i
Wild type vs. BdC4H1i	0.3325	0.01973 to 0.6453	Yes	*	0.0351	D	BdC4H1i
Wild type vs. BdC3'H1i	0.2075	-0.1053 to 0.5203	No	ns	0.2736	E	BdC3'H1i
Wild type vs. BdHCT1i	0.3025	-0.01027 to 0.6153	No	ns	0.0599	F	BdHCT1i
Test details	Mean 1	Mean 2	Mean Diff.	SE of diff.	n1	n2	q	DF
Wild type vs. BdPAL2i	1	0.9375	0.0625	0.1133	4	4	0.5518	18
Wild type vs. BdPTAL1i	1	0.775	0.225	0.1133	4	4	1.987	18
Wild type vs. BdC4H1i	1	0.6675	0.3325	0.1133	4	4	2.936	18
Wild type vs. BdC3'H1i	1	0.7925	0.2075	0.1133	4	4	1.832	18
Wild type vs. BdHCT1i	1	0.6975	0.3025	0.1133	4	4	2.671	18
CAD1
Number of families	1
Number of comparisons per family	5
Alpha	0.05
Dunnett's multiple comparisons test	Mean Diff.	95.00% CI of diff.	Significant?	Summary	Adjusted P Value	A-?
Wild type vs. BdPAL2i	0.1575	-0.1117 to 0.4267	No	ns	0.3803	B	BdPAL2i
Wild type vs. BdPTAL1i	0.41	0.1408 to 0.6792	Yes	**	0.0023	C	BdPTAL1i
Wild type vs. BdC4H1i	0.375	0.1058 to 0.6442	Yes	**	0.0051	D	BdC4H1i
Wild type vs. BdC3'H1i	0.1875	-0.08171 to 0.4567	No	ns	0.2359	E	BdC3'H1i
Wild type vs. BdHCT1i	0.2775	0.008293 to 0.5467	Yes	*	0.0421	F	BdHCT1i
Test details	Mean 1	Mean 2	Mean Diff.	SE of diff.	n1	n2	q	DF
Wild type vs. BdPAL2i	1	0.8425	0.1575	0.09749	4	4	1.616	18
Wild type vs. BdPTAL1i	1	0.59	0.41	0.09749	4	4	4.206	18
Wild type vs. BdC4H1i	1	0.625	0.375	0.09749	4	4	3.847	18
Wild type vs. BdC3'H1i	1	0.8125	0.1875	0.09749	4	4	1.923	18
Wild type vs. BdHCT1i	1	0.7225	0.2775	0.09749	4	4	2.847	18
CAD2
Number of families	1
Number of comparisons per family	5
Alpha	0.05
Dunnett's multiple comparisons test	Mean Diff.	95.00% CI of diff.	Significant?	Summary	Adjusted P Value	A-?
Wild type vs. BdPAL2i	0.0925	-0.07146 to 0.2565	No	ns	0.4126	B	BdPAL2i
Wild type vs. BdPTAL1i	0.2425	0.07854 to 0.4065	Yes	**	0.003	C	BdPTAL1i
Wild type vs. BdC4H1i	0.36	0.1960 to 0.5240	Yes	****	<0.0001	D	BdC4H1i
Wild type vs. BdC3'H1i	0.1525	-0.01146 to 0.3165	No	ns	0.0733	E	BdC3'H1i
Wild type vs. BdHCT1i	0.0575	-0.1065 to 0.2215	No	ns	0.794	F	BdHCT1i
Test details	Mean 1	Mean 2	Mean Diff.	SE of diff.	n1	n2	q	DF
Wild type vs. BdPAL2i	1	0.9075	0.0925	0.05937	4	4	1.558	18
Wild type vs. BdPTAL1i	1	0.7575	0.2425	0.05937	4	4	4.084	18
Wild type vs. BdC4H1i	1	0.64	0.36	0.05937	4	4	6.063	18
Wild type vs. BdC3'H1i	1	0.8475	0.1525	0.05937	4	4	2.569	18
Wild type vs. BdHCT1i	1	0.9425	0.0575	0.05937	4	4	0.9685	18
CAD3
Number of families	1
Number of comparisons per family	5
Alpha	0.05
Dunnett's multiple comparisons test	Mean Diff.	95.00% CI of diff.	Significant?	Summary	Adjusted P Value	A-?
Wild type vs. BdPAL2i	0.2	0.01518 to 0.3848	Yes	*	0.0315	B	BdPAL2i
Wild type vs. BdPTAL1i	0.23	0.04518 to 0.4148	Yes	*	0.0123	C	BdPTAL1i
Wild type vs. BdC4H1i	0.3275	0.1427 to 0.5123	Yes	***	0.0005	D	BdC4H1i
Wild type vs. BdC3'H1i	0.175	-0.009818 to 0.3598	No	ns	0.0669	E	BdC3'H1i
Wild type vs. BdHCT1i	0.0175	-0.1673 to 0.2023	No	ns	0.9986	F	BdHCT1i
Test details	Mean 1	Mean 2	Mean Diff.	SE of diff.	n1	n2	q	DF
Wild type vs. BdPAL2i	1	0.8	0.2	0.06693	4	4	2.988	18
Wild type vs. BdPTAL1i	1	0.77	0.23	0.06693	4	4	3.437	18
Wild type vs. BdC4H1i	1	0.6725	0.3275	0.06693	4	4	4.893	18
Wild type vs. BdC3'H1i	1	0.825	0.175	0.06693	4	4	2.615	18
Wild type vs. BdHCT1i	1	0.9825	0.0175	0.06693	4	4	0.2615	18
LAC12
Number of families	1
Number of comparisons per family	5
Alpha	0.05
Dunnett's multiple comparisons test	Mean Diff.	95.00% CI of diff.	Significant?	Summary	Adjusted P Value	A-?
Wild type vs. BdPAL2i	-0.125	-0.3563 to 0.1063	No	ns	0.4514	B	BdPAL2i
Wild type vs. BdPTAL1i	-0.15	-0.3813 to 0.08131	No	ns	0.292	C	BdPTAL1i
Wild type vs. BdC4H1i	0.05	-0.1813 to 0.2813	No	ns	0.9613	D	BdC4H1i
Wild type vs. BdC3'H1i	-0.1975	-0.4288 to 0.03381	No	ns	0.1095	E	BdC3'H1i
Wild type vs. BdHCT1i	0.025	-0.2063 to 0.2563	No	ns	0.9982	F	BdHCT1i
Test details	Mean 1	Mean 2	Mean Diff.	SE of diff.	n1	n2	q	DF
Wild type vs. BdPAL2i	1.003	1.128	-0.125	0.08376	4	4	1.492	18
Wild type vs. BdPTAL1i	1.003	1.153	-0.15	0.08376	4	4	1.791	18
Wild type vs. BdC4H1i	1.003	0.9525	0.05	0.08376	4	4	0.5969	18
Wild type vs. BdC3'H1i	1.003	1.2	-0.1975	0.08376	4	4	2.358	18
Wild type vs. BdHCT1i	1.003	0.9775	0.025	0.08376	4	4	0.2985	18
LAC7
Number of families	1
Number of comparisons per family	5
Alpha	0.05
Dunnett's multiple comparisons test	Mean Diff.	95.00% CI of diff.	Significant?	Summary	Adjusted P Value	A-?
Wild type vs. BdPAL2i	0.385	0.08347 to 0.6865	Yes	*	0.0101	B	BdPAL2i
Wild type vs. BdPTAL1i	0.8325	0.5310 to 1.134	Yes	****	<0.0001	C	BdPTAL1i
Wild type vs. BdC4H1i	0.625	0.3235 to 0.9265	Yes	****	<0.0001	D	BdC4H1i
Wild type vs. BdC3'H1i	0.5975	0.2960 to 0.8990	Yes	***	0.0002	E	BdC3'H1i
Wild type vs. BdHCT1i	0.6	0.2985 to 0.9015	Yes	***	0.0002	F	BdHCT1i
Test details	Mean 1	Mean 2	Mean Diff.	SE of diff.	n1	n2	q	DF
Wild type vs. BdPAL2i	0.9975	0.6125	0.385	0.1092	4	4	3.526	18
Wild type vs. BdPTAL1i	0.9975	0.165	0.8325	0.1092	4	4	7.624	18
Wild type vs. BdC4H1i	0.9975	0.3725	0.625	0.1092	4	4	5.724	18
Wild type vs. BdC3'H1i	0.9975	0.4	0.5975	0.1092	4	4	5.472	18
Wild type vs. BdHCT1i	0.9975	0.3975	0.6	0.1092	4	4	5.495	18
PRX39
Number of families	1
Number of comparisons per family	5
Alpha	0.05
Dunnett's multiple comparisons test	Mean Diff.	95.00% CI of diff.	Significant?	Summary	Adjusted P Value	A-?
Wild type vs. BdPAL2i	0.255	-0.1343 to 0.6443	No	ns	0.2839	B	BdPAL2i
Wild type vs. BdPTAL1i	0.76	0.3707 to 1.149	Yes	***	0.0002	C	BdPTAL1i
Wild type vs. BdC4H1i	0.095	-0.2943 to 0.4843	No	ns	0.9383	D	BdC4H1i
Wild type vs. BdC3'H1i	-0.3175	-0.7068 to 0.07178	No	ns	0.1331	E	BdC3'H1i
Wild type vs. BdHCT1i	-0.375	-0.7643 to 0.01428	No	ns	0.0612	F	BdHCT1i
Test details	Mean 1	Mean 2	Mean Diff.	SE of diff.	n1	n2	q	DF
Wild type vs. BdPAL2i	1.003	0.7475	0.255	0.141	4	4	1.809	18
Wild type vs. BdPTAL1i	1.003	0.2425	0.76	0.141	4	4	5.391	18
Wild type vs. BdC4H1i	1.003	0.9075	0.095	0.141	4	4	0.6739	18
Wild type vs. BdC3'H1i	1.003	1.32	-0.3175	0.141	4	4	2.252	18
Wild type vs. BdHCT1i	1.003	1.378	-0.375	0.141	4	4	2.66	18
PRX64
Number of families	1
Number of comparisons per family	5
Alpha	0.05
Dunnett's multiple comparisons test	Mean Diff.	95.00% CI of diff.	Significant?	Summary	Adjusted P Value	A-?
Wild type vs. BdPAL2i	0.365	-0.08932 to 0.8193	No	ns	0.1414	B	BdPAL2i
Wild type vs. BdPTAL1i	0.7575	0.3032 to 1.212	Yes	***	0.001	C	BdPTAL1i
Wild type vs. BdC4H1i	0.3625	-0.09182 to 0.8168	No	ns	0.1455	D	BdC4H1i
Wild type vs. BdC3'H1i	-0.025	-0.4793 to 0.4293	No	ns	0.9998	E	BdC3'H1i
Wild type vs. BdHCT1i	0.08	-0.3743 to 0.5343	No	ns	0.9833	F	BdHCT1i
Test details	Mean 1	Mean 2	Mean Diff.	SE of diff.	n1	n2	q	DF
Wild type vs. BdPAL2i	1.003	0.6375	0.365	0.1645	4	4	2.219	18
Wild type vs. BdPTAL1i	1.003	0.245	0.7575	0.1645	4	4	4.604	18
Wild type vs. BdC4H1i	1.003	0.64	0.3625	0.1645	4	4	2.203	18
Wild type vs. BdC3'H1i	1.003	1.028	-0.025	0.1645	4	4	0.152	18
Wild type vs. BdHCT1i	1.003	0.9225	0.08	0.1645	4	4	0.4863	18
PRX72.1
Number of families	1
Number of comparisons per family	5
Alpha	0.05
Dunnett's multiple comparisons test	Mean Diff.	95.00% CI of diff.	Significant?	Summary	Adjusted P Value	A-?
Wild type vs. BdPAL2i	0.02	-0.3173 to 0.3573	No	ns	0.9997	B	BdPAL2i
Wild type vs. BdPTAL1i	0.1625	-0.1748 to 0.4998	No	ns	0.5544	C	BdPTAL1i
Wild type vs. BdC4H1i	-0.0125	-0.3498 to 0.3248	No	ns	0.9999	D	BdC4H1i
Wild type vs. BdC3'H1i	0.07	-0.2673 to 0.4073	No	ns	0.9671	E	BdC3'H1i
Wild type vs. BdHCT1i	-0.1225	-0.4598 to 0.2148	No	ns	0.7725	F	BdHCT1i
Test details	Mean 1	Mean 2	Mean Diff.	SE of diff.	n1	n2	q	DF
Wild type vs. BdPAL2i	1	0.98	0.02	0.1221	4	4	0.1638	18
Wild type vs. BdPTAL1i	1	0.8375	0.1625	0.1221	4	4	1.33	18
Wild type vs. BdC4H1i	1	1.013	-0.0125	0.1221	4	4	0.1023	18
Wild type vs. BdC3'H1i	1	0.93	0.07	0.1221	4	4	0.5731	18
Wild type vs. BdHCT1i	1	1.123	-0.1225	0.1221	4	4	1.003	18
PRX72.2
Number of families	1
Number of comparisons per family	5
Alpha	0.05
Dunnett's multiple comparisons test	Mean Diff.	95.00% CI of diff.	Significant?	Summary	Adjusted P Value	A-?
Wild type vs. BdPAL2i	-0.01	-0.4049 to 0.3849	No	ns	>0.9999	B	BdPAL2i
Wild type vs. BdPTAL1i	0.215	-0.1799 to 0.6099	No	ns	0.4447	C	BdPTAL1i
Wild type vs. BdC4H1i	0.2025	-0.1924 to 0.5974	No	ns	0.4988	D	BdC4H1i
Wild type vs. BdC3'H1i	0.005	-0.3899 to 0.3999	No	ns	>0.9999	E	BdC3'H1i
Wild type vs. BdHCT1i	-0.0475	-0.4424 to 0.3474	No	ns	0.9966	F	BdHCT1i
Test details	Mean 1	Mean 2	Mean Diff.	SE of diff.	n1	n2	q	DF
Wild type vs. BdPAL2i	0.9975	1.008	-0.01	0.143	4	4	0.06993	18
Wild type vs. BdPTAL1i	0.9975	0.7825	0.215	0.143	4	4	1.504	18
Wild type vs. BdC4H1i	0.9975	0.795	0.2025	0.143	4	4	1.416	18
Wild type vs. BdC3'H1i	0.9975	0.9925	0.005	0.143	4	4	0.03497	18
Wild type vs. BdHCT1i	0.9975	1.045	-0.0475	0.143	4	4	0.3322	18
PRX72.5
Number of families	1
Number of comparisons per family	5
Alpha	0.05
Dunnett's multiple comparisons test	Mean Diff.	95.00% CI of diff.	Significant?	Summary	Adjusted P Value	A-?
Wild type vs. BdPAL2i	0.235	-0.06023 to 0.5302	No	ns	0.1468	B	BdPAL2i
Wild type vs. BdPTAL1i	0.305	0.009766 to 0.6002	Yes	*	0.0415	C	BdPTAL1i
Wild type vs. BdC4H1i	0.24	-0.05523 to 0.5352	No	ns	0.1349	D	BdC4H1i
Wild type vs. BdC3'H1i	0.1125	-0.1827 to 0.4077	No	ns	0.7409	E	BdC3'H1i
Wild type vs. BdHCT1i	-0.06	-0.3552 to 0.2352	No	ns	0.9698	F	BdHCT1i
Test details	Mean 1	Mean 2	Mean Diff.	SE of diff.	n1	n2	q	DF
Wild type vs. BdPAL2i	1	0.765	0.235	0.1069	4	4	2.198	18
Wild type vs. BdPTAL1i	1	0.695	0.305	0.1069	4	4	2.853	18
Wild type vs. BdC4H1i	1	0.76	0.24	0.1069	4	4	2.245	18
Wild type vs. BdC3'H1i	1	0.8875	0.1125	0.1069	4	4	1.052	18
Wild type vs. BdHCT1i	1	1.06	-0.06	0.1069	4	4	0.5612	18
F3'H1
Number of families	1
Number of comparisons per family	5
Alpha	0.05
Dunnett's multiple comparisons test	Mean Diff.	95.00% CI of diff.	Significant?	Summary	Adjusted P Value	A-?
Wild type vs. BdPAL2i	-0.025	-0.3150 to 0.2650	No	ns	0.9996	B	BdPAL2i
Wild type vs. BdPTAL1i	0.1975	-0.09251 to 0.4875	No	ns	0.253	C	BdPTAL1i
Wild type vs. BdC4H1i	0.325	0.03499 to 0.6150	Yes	*	0.0252	D	BdC4H1i
Wild type vs. BdC3'H1i	0.1425	-0.1475 to 0.4325	No	ns	0.5371	E	BdC3'H1i
Wild type vs. BdHCT1i	0.175	-0.1150 to 0.4650	No	ns	0.3531	F	BdHCT1i
Test details	Mean 1	Mean 2	Mean Diff.	SE of diff.	n1	n2	q	DF
Wild type vs. BdPAL2i	1	1.025	-0.025	0.105	4	4	0.2381	18
Wild type vs. BdPTAL1i	1	0.8025	0.1975	0.105	4	4	1.881	18
Wild type vs. BdC4H1i	1	0.675	0.325	0.105	4	4	3.095	18
Wild type vs. BdC3'H1i	1	0.8575	0.1425	0.105	4	4	1.357	18
Wild type vs. BdHCT1i	1	0.825	0.175	0.105	4	4	1.666	18
CHI
Number of families	1
Number of comparisons per family	5
Alpha	0.05
Dunnett's multiple comparisons test	Mean Diff.	95.00% CI of diff.	Significant?	Summary	Adjusted P Value	A-?
Wild type vs. BdPAL2i	0.255	0.06463 to 0.4454	Yes	**	0.007	B	BdPAL2i
Wild type vs. BdPTAL1i	0.3825	0.1921 to 0.5729	Yes	***	0.0001	C	BdPTAL1i
Wild type vs. BdC4H1i	0.46	0.2696 to 0.6504	Yes	****	<0.0001	D	BdC4H1i
Wild type vs. BdC3'H1i	0.325	0.1346 to 0.5154	Yes	***	0.0008	E	BdC3'H1i
Wild type vs. BdHCT1i	0.25	0.05963 to 0.4404	Yes	**	0.0082	F	BdHCT1i
Test details	Mean 1	Mean 2	Mean Diff.	SE of diff.	n1	n2	q	DF
Wild type vs. BdPAL2i	1	0.745	0.255	0.06894	4	4	3.699	18
Wild type vs. BdPTAL1i	1	0.6175	0.3825	0.06894	4	4	5.549	18
Wild type vs. BdC4H1i	1	0.54	0.46	0.06894	4	4	6.673	18
Wild type vs. BdC3'H1i	1	0.675	0.325	0.06894	4	4	4.715	18
Wild type vs. BdHCT1i	1	0.75	0.25	0.06894	4	4	3.627	18
CHS
Number of families	1
Number of comparisons per family	5
Alpha	0.05
Dunnett's multiple comparisons test	Mean Diff.	95.00% CI of diff.	Significant?	Summary	Adjusted P Value	A-?
Wild type vs. BdPAL2i	-0.2	-0.5774 to 0.1774	No	ns	0.4692	B	BdPAL2i
Wild type vs. BdPTAL1i	0.2375	-0.1399 to 0.6149	No	ns	0.3172	C	BdPTAL1i
Wild type vs. BdC4H1i	0.2	-0.1774 to 0.5774	No	ns	0.4692	D	BdC4H1i
Wild type vs. BdC3'H1i	0.145	-0.2324 to 0.5224	No	ns	0.7353	E	BdC3'H1i
Wild type vs. BdHCT1i	0.375	-0.002427 to 0.7524	No	ns	0.0518	F	BdHCT1i
Test details	Mean 1	Mean 2	Mean Diff.	SE of diff.	n1	n2	q	DF
Wild type vs. BdPAL2i	1	1.2	-0.2	0.1367	4	4	1.463	18
Wild type vs. BdPTAL1i	1	0.7625	0.2375	0.1367	4	4	1.738	18
Wild type vs. BdC4H1i	1	0.8	0.2	0.1367	4	4	1.463	18
Wild type vs. BdC3'H1i	1	0.855	0.145	0.1367	4	4	1.061	18
Wild type vs. BdHCT1i	1	0.625	0.375	0.1367	4	4	2.744	18

## Sheet: Fig 5C
Supplemental Data Set S5. ANOVA and t-test results
FIGURE 5C
STEM TISSUE - 13C9-Phe
Number of families	1
Number of comparisons per family	3
Alpha	0.01
Dunnett's multiple comparisons test	Mean Diff.	99.00% CI of diff.	Significant?	Summary	Adjusted P Value	A-?
Wild type vs. BdPAL2i	-2.034	-3.425 to -0.6428	Yes	**	0.0018	B	BdPAL2i
Wild type vs. BdPTAL1i	-6.917	-8.308 to -5.526	Yes	****	<0.0001	C	BdPTAL1i
Wild type vs. BdC3'H1i	1.225	-0.1662 to 2.616	No	*	0.0195	D	BdC3'H1i
Test details	Mean 1	Mean 2	Mean Diff.	SE of diff.	n1	n2	q	DF
Wild type vs. BdPAL2i	7.636	9.67	-2.034	0.3475	3	3	5.853	8
Wild type vs. BdPTAL1i	7.636	14.55	-6.917	0.3475	3	3	19.91	8
Wild type vs. BdC3'H1i	7.636	6.412	1.225	0.3475	3	3	3.525	8
STEM TISSUE - 13C9-Tyr
Number of families	1
Number of comparisons per family	3
Alpha	0.01
Dunnett's multiple comparisons test	Mean Diff.	99.00% CI of diff.	Significant?	Summary	Adjusted P Value	A-?
Wild type vs. BdPAL2i	-3.002	-4.665 to -1.338	Yes	****	<0.0001	B	BdPAL2i
Wild type vs. BdPTAL1i	1.049	-0.6138 to 2.713	No	ns	0.0846	C	BdPTAL1i
Wild type vs. BdC3'H1i	-2.172	-3.835 to -0.5083	Yes	****	<0.0001	D	BdC3'H1i
Test details	Mean 1	Mean 2	Mean Diff.	SE of diff.	n1	n2	q	DF
Wild type vs. BdPAL2i	7.883	10.89	-3.002	0.4155	3	3	7.224	8
Wild type vs. BdPTAL1i	7.883	6.834	1.049	0.4155	3	3	2.526	8
Wild type vs. BdC3'H1i	7.883	10.05	-2.172	0.4155	3	3	5.226	8
ROOT TISSUE - 13C9-Phe
Number of families	1
Number of comparisons per family	3
Alpha	0.01
Dunnett's multiple comparisons test	Mean Diff.	99.00% CI of diff.	Significant?	Summary	Adjusted P Value	A-?
Wild type vs. BdPAL2i	-2.231	-3.317 to -1.145	Yes	***	0.0009	B	BdPAL2i
Wild type vs. BdPTAL1i	-5.798	-6.884 to -4.711	Yes	****	<0.0001	C	BdPTAL1i
Wild type vs. BdC3'H1i	-0.823	-1.909 to 0.2632	No	*	0.0399	D	BdC3'H1i
Test details	Mean 1	Mean 2	Mean Diff.	SE of diff.	n1	n2	q	DF
Wild type vs. BdPAL2i	20.01	22.24	-2.231	0.2713	3	3	8.222	8
Wild type vs. BdPTAL1i	20.01	25.81	-5.798	0.2713	3	3	21.37	8
Wild type vs. BdC3'H1i	20.01	20.84	-0.823	0.2713	3	3	3.033	8
ROOT TISSUE - 13C9-Tyr
Number of families	1
Number of comparisons per family	3
Alpha	0.01
Dunnett's multiple comparisons test	Mean Diff.	99.00% CI of diff.	Significant?	Summary	Adjusted P Value	A-?
Wild type vs. BdPAL2i	-6.74	-8.892 to -4.588	Yes	****	<0.0001	B	BdPAL2i
Wild type vs. BdPTAL1i	2.339	0.1867 to 4.491	Yes	**	0.0063	C	BdPTAL1i
Wild type vs. BdC3'H1i	-5.193	-7.345 to -3.041	Yes	****	<0.0001	D	BdC3'H1i
Test details	Mean 1	Mean 2	Mean Diff.	SE of diff.	n1	n2	q	DF
Wild type vs. BdPAL2i	17.91	24.65	-6.74	0.5377	3	3	12.54	8
Wild type vs. BdPTAL1i	17.91	15.57	2.339	0.5377	3	3	4.35	8
Wild type vs. BdC3'H1i	17.91	23.1	-5.193	0.5377	3	3	9.659	8

## Sheet: Fig 5D
Supplemental Data Set S5. ANOVA and t-test results
FIGURE 5D
	G labeling (%)			S labeling (%)
ROOT TISSUE - 13C9-Phe	R1	R2	R3	R1	R2	R3	two-sided unpaired t-test	Significant P<0.05?	Summary	DF
Wild-type	21.733	20.1089	20.9495	18.9011	18.868	18.5492	0.011033	Yes	*	2
BdPAL2i	24.2158	24.2694	24.0844	21.4216	21.3771	20.5022	0.000530065	Yes	*	2
BdPTAL1i	26.8734	28.1993	27.9906	23.768	23.448	23.2821	0.000654165	Yes	*	2
BdC3'H1i	21.8561	22.1275	22.4011	19.0577	19.8227	19.1533	0.000636876	Yes	*	2
	G labeling (%)			S labeling (%)
ROOT TISSUE - 13C9-Tyr	R1	R2	R3	R1	R2	R3	two-sided unpaired t-test	Significant P<0.05?	Summary	DF
Wild-type	18.4083	15.5183	17.4648	19.2279	19.1348	18.1787	0.13373	No	ns	2
BdPAL2i	22.8322	22.5467	23.0488	25.7522	26.117	25.0085	0.00139737	Yes	*	2
BdPTAL1i	14.6708	15.6886	14.4607	16.4431	16.8341	17.0846	0.0119605	Yes	*	2
BdC3'H1i	22.3479	21.5278	22.1825	25.4806	23.25	24.4056	0.026922	Yes	*	2

## Sheet: Fig 5E
Supplemental Data Set S5. ANOVA and t-test results
FIGURE 5E
		13C9-Phe			13C9-Tyr
Genotype	Intermediate	R1	R2	R3	R1	R2	R3	two-sided unpaired t-test	Significant P<0.05?	Summary	DF
Wild-type	cin	15	14.2	14.6	0.3	0.1	0.4	5.29837e-07	Yes	*	2
Wild-type	cou	18.4	19.4	18.6	23.4	23.7	22.7	0.000465877	Yes	*	2
Wild-type	pAld	22.7	22.5	22.6	9.6	7.3	8.4	2.89955e-05	Yes	*	2
Wild-type	pAlc	33.8	32.3	33.1	22.7	21.1	16.6	0.00232439	Yes	*	2
Wild-type	pcoSh	9	8	8.5	5	5.5	7	0.0161301	Yes	*	2
Wild-type	cafSh	17.9	17	17.5	6.8	6.1	7.8	4.57305e-05	Yes	*	2
Wild-type	caf	31.5	29.1	26.5	25	20.8	24.7	0.0489742	No	ns	2
Wild-type	fer	29.4	30.2	30.3	19.5	18.8	19.2	6.54227e-06	Yes	*	2
Wild-type	sin	14.5	12.7	13.1	17.9	16.1	19.7	0.0190161	Yes	*	2
Wild-type	cAld	16.1	16.1	16.1	7.3	6.9	7.1	1.62399e-07	Yes	*	2
Wild-type	cAlc	14.7	16	15.3	7.9	5.9	6.7	0.000252345	Yes	*	2
Wild-type	sAld	24.5	28.7	26.5	15.3	13.3	13	0.000844637	Yes	*	2
Wild-type	sAlc	10	9.4	9.7	21.4	21.9	20.7	7.42509e-06	Yes	*	2
Wild-type	T	11.6	13.4	12	9.1	9	9	0.00379798	Yes	*	2
Wild-type	A	13.9	10.3	14.9	18.3	13.5	17.8	0.165645	No	ns	2
Wild-type	IV	20.8	21.2	19.9	3.1	1.8	1.8	5.85524e-06	Yes	*	2
Wild-type	IO	23.2	22.3	22.1	0.3	0.8	0.6	4.72625e-07	Yes	*	2
Wild-type	H	20.8659	21.4404	21.1513	18.1669	16.3125	16.9041	0.00214254	Yes	*	2
Wild-type	G	21.733	20.1089	20.9495	18.4083	15.5183	17.4648	0.0173734	Yes	*	2
Wild-type	S	18.9011	18.868	18.5492	19.2279	19.1348	18.1787	0.843679	No	ns	2
BdPAL2i	cin	3.7	6.3	9.5	0.5	0.1	0.3	0.0210613	Yes	*	2
BdPAL2i	cou	24.4	21.5	23.4	30.9	29.6	30.6	0.00148909	Yes	*	2
BdPAL2i	pAld	21.7	27	35.9	25.1	27.5	26.3	0.674471	No	ns	2
BdPAL2i	pAlc	36	41	35.8	28	33.4	30.8	0.0409072	Yes	*	2
BdPAL2i	pcoSh	6.1	8.1	10.3	1.1	2.3	5.3	0.0389688	Yes	*	2
BdPAL2i	cafSh	9.9	7.4	11.1	4.7	4.1	4.5	0.0103464	Yes	*	2
BdPAL2i	caf	21.4	22	33.8	25.1	29.7	24.8	0.862637	No	ns	2
BdPAL2i	fer	32.3	33	32.9	24.7	24.1	23.7	1.92448e-05	Yes	*	2
BdPAL2i	sin	16.1	16.2	16.4	21.3	20.8	21.2	1.02627e-05	Yes	*	2
BdPAL2i	cAld	22.3	21	26.2	8	9.7	8.8	0.000939435	Yes	*	2
BdPAL2i	cAlc	19.5	17	24.9	30	22.4	26.1	0.149601	No	ns	2
BdPAL2i	sAld	38.7	36	37.4	18.9	16	17.6	6.47699e-05	Yes	*	2
BdPAL2i	sAlc	22.5	17.9	21.8	29.3	32.7	30.4	0.00449799	Yes	*	2
BdPAL2i	T	11.3	11.6	10.5	13.2	11.7	12.8	0.0613942	No	ns	2
BdPAL2i	A	20.7	21.8	13.7	7.6	10.3	9.9	0.0239647	Yes	*	2
BdPAL2i	IV	17	17.5	17	2.1	2.7	4.4	3.7652e-05	Yes	*	2
BdPAL2i	IO	18.9	18.8	18.9	4.1	3.4	2.1	1.17066e-05	Yes	*	2
BdPAL2i	H	21.245	21.554	20.4259	26.656	27.2926	23.5776	0.016294	Yes	*	2
BdPAL2i	G	24.2158	24.2694	24.0844	22.8322	22.5467	23.0488	0.000887852	Yes	*	2
BdPAL2i	S	21.4216	21.3771	20.5022	25.7522	26.117	25.0085	0.000516044	Yes	*	2
BdPTAL1i	cin	8.5	8.8	7.4	2.3	0.5	0.6	0.000601748	Yes	*	2
BdPTAL1i	cou	33.3	32.6	31.6	21.5	22.1	22.3	4.34035e-05	Yes	*	2
BdPTAL1i	pAld	13.8	19.2	12.2	13.3	12.7	11.3	0.297215	No	ns	2
BdPTAL1i	pAlc	29.6	29.3	36.3	12.8	12.6	12.5	0.00112315	Yes	*	2
BdPTAL1i	pcoSh	15.2	16.3	14.5	4.9	5.1	8.2	0.00146565	Yes	*	2
BdPTAL1i	cafSh	13.8	14.1	16.5	2.7	5.1	8.6	0.00818623	Yes	*	2
BdPTAL1i	caf	44	48.8	46.6	19.1	19.2	19.1	3.91803e-05	Yes	*	2
BdPTAL1i	fer	42	42.7	43.3	16.1	17	17.5	1.28806e-06	Yes	*	2
BdPTAL1i	sin	23.4	24	24.2	18.3	17	18	0.000187966	Yes	*	2
BdPTAL1i	cAld	19.7	15.1	20.1	9.8	9.1	9.4	0.00538562	Yes	*	2
BdPTAL1i	cAlc	24.6	24.8	29.3	15.3	16.1	15.1	0.00236382	Yes	*	2
BdPTAL1i	sAld	33.7	28.3	29	16.8	15.5	12.9	0.00172603	Yes	*	2
BdPTAL1i	sAlc	20.7	25.4	16.2	14.9	14.1	22.4	0.387157	No	ns	2
BdPTAL1i	T	22.5	23.2	20.9	13.1	13.1	12.7	0.000184096	Yes	*	2
BdPTAL1i	A	24.4	24	26.4	17.8	23.7	25.5	0.346853	No	ns	2
BdPTAL1i	IV	17	19.6	17.2	2	1.7	2.2	4.68271e-05	Yes	*	2
BdPTAL1i	IO	9.6	12.4	11.1	2.2	2.4	2.3	0.000421719	Yes	*	2
BdPTAL1i	H	28.7364	31.1666	28.7556	12.9865	15.0735	13.61	0.000103583	Yes	*	2
BdPTAL1i	G	26.8734	28.1993	27.9906	14.6708	15.6886	14.4607	2.2003e-05	Yes	*	2
BdPTAL1i	S	23.768	23.448	23.2821	16.4431	16.8341	17.0846	8.92796e-06	Yes	*	2
BdC3'H1i	cin	12.6	11.7	13.5	2.3	2.5	2.2	4.09484e-05	Yes	*	2
BdC3'H1i	cou	20.8	20.3	21	26.8	30.8	23.9	0.0324183	Yes	*	2
BdC3'H1i	pAld	34	29.7	28.8	14.3	15.2	13.4	0.000606962	Yes	*	2
BdC3'H1i	pAlc	34.6	36.8	32	28.2	25.5	31	0.0417049	Yes	*	2
BdC3'H1i	pcoSh	9.7	9.4	9.4	5.2	4.7	5.7	0.000147869	Yes	*	2
BdC3'H1i	cafSh	12.5	15.6	14.4	7.4	7	7.8	0.00190764	Yes	*	2
BdC3'H1i	caf	37	34.5	36	31.2	30.8	31.7	0.00397715	Yes	*	2
BdC3'H1i	fer	32.6	32.7	31.2	22.8	24.6	21.1	0.00113516	Yes	*	2
BdC3'H1i	sin	16	18.9	16.8	21.1	19.3	23.1	0.0480662	Yes	*	2
BdC3'H1i	cAld	18.8	23.4	25.9	8	7.3	8.5	0.00218692	Yes	*	2
BdC3'H1i	cAlc	20.1	28.3	31.4	21.1	20	22.2	0.184115	No	ns	2
BdC3'H1i	sAld	17.9	19.8	18.1	23.6	23.8	23.5	0.00117077	Yes	*	2
BdC3'H1i	sAlc	15.4	18.4	16.7	24.1	23.1	25	0.00214533	Yes	*	2
BdC3'H1i	T	12.6	12.8	12.8	10.5	10.9	10.2	0.000499772	Yes	*	2
BdC3'H1i	A	18.5	16.9	20.1	5.5	6.3	4.8	0.000220858	Yes	*	2
BdC3'H1i	IV	25.5	26.5	25.9	3.8	3.7	3.8	1.80606e-07	Yes	*	2
BdC3'H1i	IO	24.9	23.7	24.1	2	1.9	2.1	4.00217e-07	Yes	*	2
BdC3'H1i	H	22.1276	22.9332	21.3457	22.8823	21.2715	22.351	0.96275	No	ns	2
BdC3'H1i	G	21.8561	22.1275	22.4011	22.3479	21.5278	22.1825	0.731492	No	ns	2
BdC3'H1i	S	19.0577	19.8227	19.1533	25.4806	23.25	24.4056	0.00185143	Yes	*	2

## Sheet: Suppl Fig S3A
Supplemental Data Set S5. ANOVA and t-test results
SUPPLEMENTAL FIGURE S3A
		Relative transcript levels (qRT-PCR)
Target gene	RNAi line	Rep1	Rep2	Rep3	Ave	SD	two-sided unpaired t-test	Significant P<0.05?	Summary	DF
PAL2	Wild-type	0.26979	0.272076	0.264351	0.268739	0.00396852	-	-	-
	BdPAL2i-10	0.130496	0.12435	0.117444	0.124097	0.00652974	5.16021e-06	Yes	*	2
	BdPAL2i-12	0.0522335	0.0827134	0.0279905	0.0543125	0.0274206	0.00017913	Yes	*	2
	BdPAL2i-30	0.152782	0.160631	0.159505	0.157639	0.00424377	4.95674e-06	Yes	*	2
	BdPAL2i-35	0.0883276	0.082922	0.0792385	0.083496	0.00457167	7.58656e-07	Yes	*	2
	BdPAL2i-40	0.0934302	0.104038	0.0939981	0.0971553	0.00596701	2.0206e-06	Yes	*	2
	BdPAL2i-56	0.121486	0.124531	0.129145	0.125054	0.00385655	1.46185e-06	Yes	*	2
	BdPAL2i-63	0.140639	0.13009	0.128529	0.133086	0.00658736	6.83745e-06	Yes	*	2
	BdPAL2i-65	0.111165	0.0940285	0.102689	0.102627	0.00856822	6.91152e-06	Yes	*	2
	BdPAL2i-67	0.0768149	0.0645221	0.069105	0.0701473	0.00621237	1.26188e-06	Yes	*	2
	BdPAL2i-69	0.051557	0.0202973	0.0296329	0.0338291	0.0160467	1.61678e-05	Yes	*	2
	BdPAL2i-71	0.0412791	0.0375836	0.0360546	0.0383058	0.0026861	1.24571e-07	Yes	*	2
	BdPAL2i-76	0.0755052	0.0713149	0.0738542	0.0735581	0.00211075	1.87301e-07	Yes	*	2
	BdPAL2i-77	0.140898	0.13591	0.137443	0.138084	0.00255496	1.13202e-06	Yes	*	2
	BdPAL2i-81	0.0826752	0.0668971	0.0682145	0.0725956	0.00875405	3.82368e-06	Yes	*	2
PTAL1	Wild-type	0.82284	0.85814	0.853708	0.844896	0.0192289	-	-	-
	BdPAL2i-10	0.210003	0.28937	0.269019	0.256131	0.0412232	2.34405e-05	Yes	*	2
	BdPAL2i-12	0.147221	0.150996	0.221067	0.173095	0.0415881	1.42767e-05	Yes	*	2
	BdPAL2i-30	0.255417	0.27631	0.268394	0.266707	0.0105483	1.37583e-06	Yes	*	2
	BdPAL2i-35	-0.0748774	0.167895	0.305881	0.132966	0.192767	0.00312327	Yes	*	2
	BdPAL2i-40	0.276103	0.601936	0.229048	0.369029	0.203071	0.0155946	Yes	*	2
	BdPAL2i-56	0.308136	0.395418	0.285785	0.32978	0.0579326	0.000127446	Yes	*	2
	BdPAL2i-63	0.33071	0.391602	0.290879	0.33773	0.0507275	8.5101e-05	Yes	*	2
	BdPAL2i-65	0.24609	0.183341	0.177308	0.202246	0.0380893	1.28284e-05	Yes	*	2
	BdPAL2i-67	0.176867	0.18006	0.188513	0.181813	0.00601798	5.67192e-07	Yes	*	2
	BdPAL2i-69	0.177509	0.187528	0.149047	0.171361	0.0199634	1.90495e-06	Yes	*	2
	BdPAL2i-71	0.222754	0.149774	0.103124	0.158551	0.060296	4.72999e-05	Yes	*	2
	BdPAL2i-76	0.177579	0.141746	0.159029	0.159451	0.0179202	1.43685e-06	Yes	*	2
	BdPAL2i-77	0.737646	0.602421	0.64527	0.661779	0.0691075	0.0114972	Yes	*	2
	BdPAL2i-81	0.43797	0.29964	0.281478	0.339696	0.0855909	0.000567522	Yes	*	2
PTAL1	Wild-type	0.547101	0.573207	0.836327	0.652212	0.159982	-	-	-
	BdPTAL1i-3	0.12516	0.192546	0.15139	0.156365	0.0339673	0.00629185	Yes	*	2
	BdPTAL1i-14	0.129984	0.119474	0.105729	0.118395	0.0121635	0.00449899	Yes	*	2
	BdPTAL1i-15	0.0619507	0.0810153	0.0733013	0.0720891	0.00958991	0.00330322	Yes	*	2
	BdPTAL1i-18	0.158776	0.0972223	0.0611792	0.105726	0.0493508	0.00482252	Yes	*	2
	BdPTAL1i-19	0.497203	0.397952	0.349377	0.414844	0.075347	0.0806999	No	ns	2
	BdPTAL1i-24	0.0748947	0.0888395	0.077292	0.0803421	0.00745596	0.00347333	Yes	*	2
	BdPTAL1i-25	0.0701265	0.0477823	0.0849672	0.0676253	0.0187182	0.00327094	Yes	*	2
	BdPTAL1i-26	0.16596	0.169657	0.16657	0.167396	0.00198184	0.00630372	Yes	*	2
	BdPTAL1i-27	0.0943154	0.193079	0.170899	0.152765	0.0518192	0.00677173	Yes	*	2
	BdPTAL1i-28	0.0285052	0.0492252	0.0450796	0.0409367	0.0109637	0.0027268	Yes	*	2
PAL2	Wild-type	0.219286	0.275955	0.248243	0.247828	0.028337	-	-	-
	BdPTAL1i-3	0.237012	0.384736	0.25079	0.322596	0.0269551	0.437031	No	ns	2
	BdPTAL1i-14	0.380647	0.314843	0.248417	0.314635	0.0661154	0.182976	No	ns	2
	BdPTAL1i-15	0.219113	0.389833	0.103993	0.237646	0.143819	0.910037	No	ns	2
	BdPTAL1i-18	0.0913752	0.0873329	0.111741	0.0968163	0.013082	0.00110906	Yes	*	2
	BdPTAL1i-19	0.217623	0.212709	0.175674	0.202002	0.0229326	0.0950242	No	ns	2
	BdPTAL1i-24	0.16427	0.135192	0.116752	0.138738	0.0239565	0.00702127	Yes	*	2
	BdPTAL1i-25	0.472574	0.429015	0.574595	0.492062	0.0747208	0.00611391	Yes	*	2
	BdPTAL1i-26	0.200191	0.20777	0.142644	0.183535	0.0356145	0.0706892	Yes	*	2
	BdPTAL1i-27	0.249004	0.255555	0.236441	0.247	0.00971317	0.964112	No	ns	2
	BdPTAL1i-28	0.151193	0.17331	0.103922	0.142808	0.0354459	0.0160189	Yes	*	2
C4H1	Wild-type	0.0035537	0.00442397	0.00435172	0.0041098	0.00048295	-	-	-
	BdC4H1i-3	0.000343191	0.000364017	0.000473637	0.000393615	7.00791e-05	0.000190883	Yes	*	2
	BdC4H1i-4	0.000607474	0.000658813	0.000681043	0.00064911	3.77321e-05	0.000245176	Yes	*	2
	BdC4H1i-5	0.000922623	0.000731011	0.00075755	0.000803728	0.000103817	0.00031642	Yes	*	2
	BdC4H1i-6	0.00110409	-8.7549e-05	0.00144998	0.000822174	0.000806602	0.00375031	Yes	*	2
	BdC4H1i-7	0.000507485	0.000363707	0.00060451	0.000491901	0.000121156	0.000229427	Yes	*	2
	BdC4H1i-8	0.0015274	0.00119729	0.00176676	0.00149715	0.00028594	0.00128511	Yes	*	2
	BdC4H1i-10	0.000733878	0.00066439	0.00120357	0.000867278	0.000293299	0.000575348	Yes	*	2
C4H2	Wild-type	0.000539921	0.000223305	0.000529379	0.000430868	0.000179832	-	-	-
	BdC4H1i-3	0.000425135	0.000372669	0.000607081	0.000468295	0.000123022	0.780885	No	ns	2
	BdC4H1i-4	0.000177807	0.000354625	0.000254831	0.000262421	8.86533e-05	0.219316	No	ns	2
	BdC4H1i-5	0.000299034	0.000213023	0.000252961	0.000255006	4.30418e-05	0.174844	No	ns	2
	BdC4H1i-6	0.000237684	0.000389908	0.000397615	0.000341736	9.01939e-05	0.48565	No	ns	2
	BdC4H1i-7	0.000237889	0.000432685	0.000546878	0.000405817	0.000156237	0.864332	No	ns	2
	BdC4H1i-8	0.000438627	0.000382802	0.00026939	0.000363606	8.62358e-05	0.590482	No	ns	2
	BdC4H1i-10	0.000260077	0.00033566	0.000282601	0.000292779	3.88059e-05	0.263428	No	ns	2
C3'H1	Wild-type	0.00974753	0.0114035	0.00949098	0.010214	0.00103807	-	-	-
	BdC3'H1i-1	0.00325686	0.00330833	0.00309965	0.00322161	0.000108714	0.000315199	Yes	*	2
	BdC3'H1i-2	0.00444495	0.00403213	0.00383871	0.00410527	0.000309667	0.000615606	Yes	*	2
	BdC3'H1i-3	0.00279405	0.00258285	0.00281763	0.00273151	0.000129282	0.000243988	Yes	*	2
	BdC3'H1i-6	0.0065931	0.00620025	0.00624335	0.00634557	0.000215446	0.00320691	Yes	*	2
	BdC3'H1i-7	0.00558496	0.00581577	0.00575974	0.00572016	0.00012039	0.00173573	Yes	*	2
	BdC3'H1i-11	0.00819028	0.00609635	0.00612016	0.00680226	0.00120212	0.0204652	Yes	*	2
	BdC3'H1i-12	0.00414293	0.00411248	0.00435471	0.00420337	0.000131944	0.000573269	Yes	*	2
HCT1	Wild-type	0.0337291	0.0365403	0.0285811	0.0329502	0.00403634	-	-	-
	BdHCT1i-1	0.00338935	0.00107269	0.00727322	0.00391175	0.0031331	0.000597408	Yes	*	2
	BdHCT1i-2	0.0118042	0.014991	0.00667129	0.0111555	0.00419764	0.00291931	Yes	*	2
	BdHCT1i-5	0.0104354	0.0156664	0.0162085	0.0141034	0.00318817	0.00315759	Yes	*	2
	BdHCT1i-7	0.0137496	0.0142737	0.016819	0.0149474	0.00164185	0.00201824	Yes	*	2
	BdHCT1i-8	0.00681636	0.0077765	0.00967193	0.00808827	0.00145309	0.000553822	Yes	*	2
	BdHCT1i-9	0.0113839	0.0116611	0.0111511	0.0113987	0.000255335	0.000765905	Yes	*	2
	BdHCT1i-11	0.0064388	0.00724627	0.00596745	0.00655084	0.00064673	0.000363674	Yes	*	2
HCT2	Wild-type	0.00708229	0.00630696	0.00686795	0.0067524	0.000400373	-	-	-
	BdHCT1i-1	0.0205922	0.0182142	0.017595	0.0188005	0.00158226	0.00021565	Yes	*	2
	BdHCT1i-2	0.015011	0.0124995	0.0153338	0.0142814	0.00155159	0.00124037	Yes	*	2
	BdHCT1i-5	0.0143686	0.0169165	0.0149121	0.0153991	0.00134196	0.000433148	Yes	*	2
	BdHCT1i-7	0.0189945	0.0166389	0.0174147	0.0176827	0.00120043	0.000116283	Yes	*	2
	BdHCT1i-8	0.0159416	0.0175517	0.0171161	0.0168698	0.000832782	4.5537e-05	Yes	*	2
	BdHCT1i-9	0.0130062	0.0115989	0.0139504	0.0128518	0.00118328	0.00107107	Yes	*	2
	BdHCT1i-11	0.0128045	0.0147723	0.0137481	0.013775	0.000984158	0.000332228	Yes	*	2

## Sheet: Suppl Fig S3B
Supplemental Data Set S5. ANOVA and t-test results
SUPPLEMENTAL FIGURE S3B
		Relative transcript levels (qRT-PCR)
Target gene	RNAi line	Rep1	Rep2	Rep3	Rep4	Rep5	Rep6	Ave	SD	two-sided unpaired t-test	Significant P<0.05?	Summary	DF
PAL2	Wild-type	0.412496	0.396117	0.43167	0.361597	-	-	0.40047	0.02573	-	-	-
	BdPAL2i-77	0.22426	0.258088	0.178726	0.164185	-	-	0.206315	0.0372107	0.000305151	Yes	*	3
PTAL1	Wild-type	1.02346	0.640444	1.38415	1.08557	0.636461	1.38799	1.02635	0.306392	-	-	-
	BdPAL2i-77	1.32775	0.581711	1.72393	1.35847	0.606413	1.73713	1.22257	0.471879	0.453538	No	ns	5
PTAL1	Wild-type	1.02346	1.38415	1.08557	1.38799	-	-	1.22029	0.167232	-	-	-
	BdPTAL1i-27	0.259381	0.259381	0.265655	0.312485	-	-	0.274226	0.0222371	6.83621e-05	Yes	*	3
PAL2	Wild-type	0.412496	0.231831	0.43167	0.361597	-	-	0.359399	0.0779757	-	-	-
	BdPTAL1i-27	0.256826	0.255583	0.284516	0.379871	-	-	0.294199	0.0507971	0.270544	No	ns	3
C4H1	Wild-type	0.022297	0.03672	0.04155	0.020478	0.04311	0.03972	0.0339792	0.00912792	-	-	-
	BdC4H1i-7	0.003342	0.006387	0.007113	0.005223	0.006756	0.007006	0.00597117	0.0013314	4.80358e-05	Yes	*	5
C4H2	Wild-type	0.002327	0.004311	0.005169	0.002656	0.004251	0.006087	0.0041335	0.00131531	-	-	-
	BdC4H1i-7	0.006954	0.003423	0.002638	0.004733	0.003408	0.002633	0.00396483	0.00150903	0.854328	No	ns	5
C3'H1	Wild-type	0.01804	0.010695	0.028106	0.01308	0.0153	0.023308	0.0180882	0.00598777	-	-	-
	BdC3'H1i-6	0.002694	0.001474	0.001311	0.001626	0.001413	0.000697	0.00153583	0.00059478	0.00242341	Yes	*	5
HCT1	Wild-type	0.021233	0.017802	0.017325	0.020801	0.016862	0.017325	0.018558	0.00176424	-	-	-
	BdHCT1i-1	0.001816	0.000949	0.001418	0.00189	0.000924	0.001073	0.001345	0.000394173	1.16304e-09	Yes	*	5
HCT2	Wild-type	0.01395	0.011173	0.014583	0.008675	0.021315	-	0.0139392	0.0042469	-	-	-
	BdHCT1i-1	0.01565	0.018011	0.014805	0.018313	0.023757	-	0.0181072	0.00312775	0.152654	No	ns	4

## Sheet: Suppl Fig S3C
Supplemental Data Set S5. ANOVA and t-test results
SUPPLEMENTAL FIGURE S3C
		% transcript reduction to wild-type controls (qRT-PCR)
Target gene	RNAi line	Rep1	Rep2	Rep3	Rep4	Rep5	Rep6	Rep7	Rep8	Rep9	Rep10	Rep11	Rep12	Rep13	Rep14	Ave	SD	two-sided unpaired t-test	Significant P<0.05?	Summary	DF
PAL2	PAL-R0 lines	53.0721	79.7643	42.9583	68.1115	68.4736	58.5893	52.7834	61.6702	74.2414	70	86.4704	50	50.2761	70.0776	63.3206	12.6148	-	-	-
	PAL-R1	45.6	34.8	58.6	54.6	-	-	-	-	-	-	-	-	-	-	48.4	10.5717	0.0568256	No	ns	3
PTAL1	PTAL-R0 lines	72.2281	81.78	89.1666	81.3636	90.0456	93.6854	75.1378	77.4854	88.5681	-	-	-	-	-	83.2734	7.45487	-	-	-
	PTAL-R1	74.7	81.3	75.5	77.5	-	-	-	-	-	-	-	-	-	-	77.25	2.94562	0.15366	No	ns	3
C4H1	C4H1-R0 lines	87.5	84.6	79.4	75.2	85	62.5	80.4	-	-	-	-	-	-	-	79.2286	8.44644	-	-	-
	C4H1-R1	85.0114	82.6062	82.8809	74.4946	84.3285	82.3615	-	-	-	-	-	-	-	-	81.9472	3.79682	0.483771	No	ns	3
C3'H1	C3'H1-R0 lines	61.577	57.7814	74.2164	47.286	43.2708	34.7308	59.4018	31.8842	65.0951	-	-	-	-	-	52.8048	14.3198	-	-	-
	C3'H1-R1	85.0665	86.2179	95.3355	87.5688	90.7647	97.0096	-	-	-	-	-	-	-	-	90.3272	4.94165	3.69443e-05	Yes	*	5
HCT1	HCT1-R0 lines	89.4801	60.1535	47.1418	53.6477	69.9123	63.4065	76.4182	80.4824	82.1089	-	-	-	-	-	69.1946	14.1495	-	-	-
	HCT1-R1	91.4473	94.6691	91.8153	90.9139	94.5202	93.8066	-	-	-	-	-	-	-	-	92.8621	1.66132	0.00143356	Yes	*	5

## Sheet: Suppl Fig S4A
Supplemental Data Set S5. ANOVA and t-test results
SUPPLEMENTAL FIGURE S4A
NUMBER OF INTERNODES
Number of families	1
Number of comparisons per family	5
Alpha	0.05
Dunnett's multiple comparisons test	Mean Diff.	95.00% CI of diff.	Significant?	Summary	Adjusted P Value	A-?
Wild type vs. BdPAL2i	-3.81	-5.556 to -2.064	Yes	****	<0.0001	B	BdPAL2i
Wild type vs. BdPTAL1i	-4.31	-6.056 to -2.564	Yes	****	<0.0001	C	BdPTAL1i
Wild type vs. BdC4H1i	-3.81	-5.556 to -2.064	Yes	****	<0.0001	D	BdC4H1i
Wild type vs. BdC3'H1i	-5.476	-7.222 to -3.730	Yes	****	<0.0001	E	BdC3'H1i
Wild type vs. BdHCT1i	-4.476	-6.222 to -2.730	Yes	****	<0.0001	F	BdHCT1i
Test details	Mean 1	Mean 2	Mean Diff.	SE of diff.	n1	n2	q	DF
Wild type vs. BdPAL2i	5.857	9.667	-3.81	0.6554	7	6	5.812	31
Wild type vs. BdPTAL1i	5.857	10.17	-4.31	0.6554	7	6	6.575	31
Wild type vs. BdC4H1i	5.857	9.667	-3.81	0.6554	7	6	5.812	31
Wild type vs. BdC3'H1i	5.857	11.33	-5.476	0.6554	7	6	8.355	31
Wild type vs. BdHCT1i	5.857	10.33	-4.476	0.6554	7	6	6.829	31
INTERNODE 3
Number of families	1
Number of comparisons per family	5
Alpha	0.05
Dunnett's multiple comparisons test	Mean Diff.	95.00% CI of diff.	Significant?	Summary	Adjusted P Value	A-?
Wild type vs. BdPAL2i	1.707	0.9049 to 2.509	Yes	****	<0.0001	B	BdPAL2i
Wild type vs. BdPTAL1i	2.424	1.622 to 3.226	Yes	****	<0.0001	C	BdPTAL1i
Wild type vs. BdC4H1i	2.74	1.938 to 3.543	Yes	****	<0.0001	D	BdC4H1i
Wild type vs. BdC3'H1i	1.907	1.105 to 2.709	Yes	****	<0.0001	E	BdC3'H1i
Wild type vs. BdHCT1i	1.807	1.005 to 2.609	Yes	****	<0.0001	F	BdHCT1i
Test details	Mean 1	Mean 2	Mean Diff.	SE of diff.	n1	n2	q	DF
Wild type vs. BdPAL2i	4.757	3.05	1.707	0.3012	7	6	5.669	31
Wild type vs. BdPTAL1i	4.757	2.333	2.424	0.3012	7	6	8.048	31
Wild type vs. BdC4H1i	4.757	2.017	2.74	0.3012	7	6	9.1	31
Wild type vs. BdC3'H1i	4.757	2.85	1.907	0.3012	7	6	6.333	31
Wild type vs. BdHCT1i	4.757	2.95	1.807	0.3012	7	6	6.001	31
INTERNODE 4
Number of families	1
Number of comparisons per family	5
Alpha	0.05
Dunnett's multiple comparisons test	Mean Diff.	95.00% CI of diff.	Significant?	Summary	Adjusted P Value	A-?
Wild type vs. BdPAL2i	0.3	-0.5174 to 1.117	No	ns	0.7997	B	BdPAL2i
Wild type vs. BdPTAL1i	1.05	0.2326 to 1.867	Yes	**	0.0079	C	BdPTAL1i
Wild type vs. BdC4H1i	1.067	0.2493 to 1.884	Yes	**	0.0068	D	BdC4H1i
Wild type vs. BdC3'H1i	1.3	0.4826 to 2.117	Yes	***	0.0009	E	BdC3'H1i
Wild type vs. BdHCT1i	1.3	0.4826 to 2.117	Yes	***	0.0009	F	BdHCT1i
Test details	Mean 1	Mean 2	Mean Diff.	SE of diff.	n1	n2	q	DF
Wild type vs. BdPAL2i	4.3	4	0.3	0.3068	7	6	0.9778	31
Wild type vs. BdPTAL1i	4.3	3.25	1.05	0.3068	7	6	3.422	31
Wild type vs. BdC4H1i	4.3	3.233	1.067	0.3068	7	6	3.477	31
Wild type vs. BdC3'H1i	4.3	3	1.3	0.3068	7	6	4.237	31
Wild type vs. BdHCT1i	4.3	3	1.3	0.3068	7	6	4.237	31

[truncated: 3 more sheets: Suppl Fig S4B, Suppl Fig S13, Suppl Fig 17]
